# Supplementary material for: Human TREX component Thoc5 affects alternative polyadenylation site choice by recruiting mammalian cleavage factor I
Source: Nucleic Acids Res. 2013 May 17;41(14):7060–72. doi: 10.1093/nar/gkt414 (PMC3737531; doi:10.1093/nar/gkt414)
Supplement: Supplementary Data [file supp_gkt414_nar-00201-r-2013-File004.xlsx]

## Sheet: Supplementary Table S1
measurement ID	Fold Change	P-Value(x2 down at Ano-2 (student t-test p<0.2))	name	Gene Symbol1
217721_at	0.461474	0.199745	NM_001242956	41159
208161_s_at	0.448228	0.0192163	NM_003786	ABCC3
201661_s_at	0.445689	0.0652517	NM_004457	ACSL3
1563182_at	0.409908	0.0559226	NM_145259	ACVR1C
219935_at	0.383563	0.027604	NM_007038	ADAMTS5
229357_at	0.41802	0.187397	NM_007038	ADAMTS5
220648_at	0.433859	0.136867	NM_018702	ADARB2
232007_at	0.375061	0.00555461	NM_018361	AGPAT5
225108_at	0.405481	0.149492	NM_003659	AGPS
211986_at	0.360586	0.164258	NM_001620	AHNAK
227529_s_at	0.175372	0.0793012	NM_144497	AKAP12
227530_at	0.338243	0.064818	NM_144497	AKAP12
205771_s_at	0.486271	0.152468	NM_004842	AKAP7
228941_at	0.475024	0.0547809	NM_001013620	ALG10B
225450_at	0.435548	0.0133904	NM_130847	AMOTL1
220076_at	0.44324	0.0183314	NM_054027	ANKH
229176_at	0.468347	0.0512807	NM_054027	ANKH
201038_s_at	0.41498	0.0168429	NM_006305	ANP32A /// LOC100128146
221505_at	0.489357	0.0986348	NM_001136478	ANP32E
200602_at	0.443248	0.174083	NM_001136129	APP
39249_at	0.485331	0.0807976	NM_004925	AQP3
212583_at	0.443703	0.0478278	NM_014691	AQR
217936_at	0.435457	0.00617895	NM_001173	ARHGAP5
221483_s_at	0.357369	0.0738395	NM_006628	ARPP19
225008_at	0.470428	0.0661611	NM_004318	ASPH
226684_at	0.400695	0.0474267	NM_018036	ATG2B
220237_at	0.234889	0.0325726	NM_022488	ATG3
202512_s_at	0.362366	0.0430715	NM_004849	ATG5
212930_at	0.223616	0.0109717	NM_001682	ATP2B1
212136_at	0.49266	0.138562	NM_001684	ATP2B4
226771_at	0.330886	0.0506748	NM_020452	ATP8B2
227083_at	0.248132	0.00178374	NM_194318	B3GALTL
239897_at	0.460696	0.0268437	NM_014739	BCLAF1
235155_at	0.428481	0.00790924	NM_020139	BDH2
238516_at	0.181774	0.16486	NM_001204	BMPR2
225144_at	0.263091	0.131692	NM_001204	BMPR2
230056_at	0.493609	0.121203	NM_004459	BPTF
231960_at	0.410738	0.105923	NM_018963	BRWD1
38241_at	0.397231	0.186955	NM_197974	BTN3A3
230051_at	0.456952	0.0377943	NM_153256	C10orf47
223547_at	0.356592	0.098998	NM_001098625	C14orf100
218820_at	0.487564	0.102472	NM_001252507	C14orf132
238015_at	0.283145	0.102531	NM_001008393	C4orf46
201310_s_at	0.397029	0.0685954	NM_001142474	C5orf13
208782_at	0.394487	0.0559792	NM_007085	C7orf28A /// C7orf28B
214082_at	0.317336	0.141348	NM_007220	CA5B
212097_at	0.311851	0.0259672	NM_001172895	CAV1
229641_at	0.138599	0.0946987	NM_133459	CCBE1
242324_x_at	0.265276	0.0116262	NM_133459	CCBE1
226545_at	0.31799	0.0181085	NM_001159588	CD109
228766_at	0.262864	0.0287623	NM_001001548	CD36
212063_at	0.485617	0.0305444	NM_001001390	CD44
210742_at	0.360146	0.115897	NM_033313	CDC14A
205532_s_at	0.104278	0.0363482	NM_004932	CDH6
235512_at	0.447901	0.111739	NM_004196	CDKL1
204159_at	0.318133	0.033006	NM_078626	CDKN2C
224352_s_at	0.258277	0.011192	NM_021914	CFL2
219947_at	0.128238	0.132503	NM_016184	CLEC4A
227531_at	0.491782	0.116846	NM_001267843	CLOCK
242150_at	0.431871	0.00290751	NM_022111	CLSPN
222043_at	0.427553	0.110356	NM_001831	CLU
222181_at	0.205791	0.186007	NM_001199302	CNOT2
225664_at	0.464064	0.0176053	NM_004370	COL12A1
211161_s_at	0.303561	0.0422815	NM_000090	COL3A1
229779_at	0.481775	0.0484009	NM_000092	COL4A4
212488_at	0.244223	0.0250104	NM_000093	COL5A1
212489_at	0.411485	0.025324	NM_000093	COL5A1
226910_at	0.396603	0.157297	NM_016094	COMMD2
225572_at	0.416915	0.0208622	NM_134442	CREB1
208407_s_at	0.322752	0.0572198	NM_001085466	CTNND1
203078_at	0.489531	0.0518372	NM_003591	CUL2
224516_s_at	0.348907	0.0429774	NM_016463	CXXC5
233955_x_at	0.381472	0.0105744	NM_016463	CXXC5
39582_at	0.213128	0.162019	NM_001042412	CYLD
213295_at	0.292895	0.0412312	NM_001042412	CYLD
209570_s_at	0.157963	0.166043	NM_014392	D4S234E
231919_at	0.44331	0.180868	NM_001918	DBT
215303_at	0.228061	0.181207	NM_004734	DCLK1
201893_x_at	0.320516	0.155589	NM_133504	DCN
211813_x_at	0.359168	0.164255	NM_133504	DCN
212919_at	0.45164	0.0103173	NM_001242377	DCP2
235545_at	0.309729	0.000825858	NM_001114120	DEPDC1
203700_s_at	0.335748	0.132981	NM_001242503	DIO2
214247_s_at	0.270834	0.104978	NM_015881	DKK3
227808_at	0.405776	0.0549759	NM_013238	DNAJC15
226721_at	0.29283	0.198172	NM_181787	DPY19L4
206032_at	0.476353	0.086202	NM_001941	DSC3
232235_at	0.200578	0.0414353	NM_032160	DSEL
210699_at	0.264321	0.0820742	NM_001402	EEF1A1
225545_at	0.438727	0.146201	NM_013302	EEF2K
201842_s_at	0.218659	0.0813652	NM_001039349	EFEMP1
222483_at	0.480532	0.12406	NM_024329	EFHD2
222434_at	0.392263	0.133191	NM_001008493	ENAH
228310_at	0.400627	0.117151	NM_001008493	ENAH
226776_at	0.325578	0.195662	NM_020189	ENY2
226775_at	0.372698	0.00575693	NM_020189	ENY2
228256_s_at	0.47809	0.0250112	NM_022140	EPB41L4A
232164_s_at	0.351165	0.0274979	NM_031308	EPPK1
232165_at	0.377574	0.0242638	NM_031308	EPPK1
231944_at	0.43096	0.0674644	NM_019891	ERO1LB
224833_at	0.241433	0.12093	NM_001143820	ETS1
228418_at	0.495003	0.017035	NM_006544	EXOC5
230147_at	0.282818	0.0551811	NM_001256566	F2RL2
222129_at	0.43394	0.145308	NM_024293	FAM134A
222908_at	0.382866	0.18285	NM_022068	FAM38B
228987_at	0.2541	0.156876	NM_016623	FAM49B
231439_at	0.383644	0.075234	NM_145175	FAM84A
202994_s_at	0.410811	0.00473438	NM_006486	FBLN1
235318_at	0.445036	0.0700146	NM_000138	FBN1
225643_at	0.499405	0.111252	NM_144578	FCF1 /// MAPK1IP1L
204422_s_at	0.291807	0.185784	NM_002006	FGF2
1556695_a_at	0.287113	0.0784148	NR_021490	FLJ42709
212486_s_at	0.351377	0.172916	NM_153048	FYN
244396_at	0.399087	0.0466115	NM_005754	G3BP1
202270_at	0.218976	0.174568	NM_002053	GBP1
210661_at	0.331877	0.099812	NM_001042543	GLRA3
202544_at	0.352145	0.147222	NM_004124	GMFB
225022_at	0.452325	0.0722924	NM_020399	GOPC
213020_at	0.44049	0.00606685	NM_004871	GOSR1
210640_s_at	0.496856	0.00901654	NM_001505	GPER
209167_at	0.468937	0.0921662	NM_001001995	GPM6B
228949_at	0.478454	0.0120879	NM_001002292	GPR177
1556021_at	0.425367	0.166503	NM_180989	GPR180
1553864_at	0.170303	0.0076571	NM_153442	GPR26
219898_at	0.493783	0.0941679	NM_018970	GPR85
235387_at	0.43403	0.0320581	NM_024751	GSTCD
224646_x_at	0.292885	0.0240094	NR_002196	H19
212205_at	0.353057	0.131596	NM_138635	H2AFV
214500_at	0.420169	0.0426449	NM_138610	H2AFY
222685_at	0.340956	0.0827107	NM_001270890	HAUS6
225910_at	0.304123	0.0834566	NM_014877	HELZ
208180_s_at	0.345901	0.0306908	NM_003543	HIST1H4H
228772_at	0.499529	0.167356	NM_006895	HNMT
208990_s_at	0.3429	0.0210777	NM_012207	HNRNPH3
225405_at	0.421852	0.00758847	NM_001079559	HNRNPUL2
209068_at	0.461285	0.156345	NM_001207000	HNRPDL
225792_at	0.350821	0.147636	NM_015888	HOOK1
230241_at	0.43398	0.0817031	NM_022347	IFRG15
226098_at	0.493618	0.116064	NM_020800	IFT80
225528_at	0.405858	0.11765	NM_006390	IPO8
244703_x_at	0.468593	0.179542	NM_018085	IPO9
1569061_at	0.424177	0.125094	NM_178229	IQGAP3
225892_at	0.421969	0.0408152	NM_004136	IREB2
242979_at	0.298642	0.169207	NM_005544	IRS1
225807_at	0.37553	0.0460276	NM_032876	JUB
225806_at	0.377661	0.00752931	NM_032876	JUB
212188_at	0.417187	0.00980847	NM_138444	KCTD12
212056_at	0.454807	0.0283882	NM_014615	KIAA0182
226816_s_at	0.394372	0.0866566	NM_020696	KIAA1143
226158_at	0.287182	0.0825653	NM_017644	KLHL24
221502_at	0.427042	0.107862	NM_002267	KPNA3
202020_s_at	0.410173	0.0733855	NM_006055	LANCL1
209894_at	0.432731	0.0103978	NM_001198689	LEPR
202594_at	0.374617	0.0529577	NM_015344	LEPROTL1
225575_at	0.369413	0.0756087	NM_001127671	LIFR
225571_at	0.372864	0.0436666	NM_001127671	LIFR
230865_at	0.146353	0.0328578	NM_153234	LIX1
224036_s_at	0.336281	0.0174945	NM_022458	LMBR1
222506_at	0.423106	0.0104383	NM_022458	LMBR1
227124_at	0.491362	0.119154	NM_001135575	LOC221710
1556528_at	0.186658	0.12263	NR_034055	LOC285326
230931_at	0.358745	0.100702	NM_000301	LPA /// PLG
227889_at	0.485928	0.000708017	NM_017839	LPCAT2
219631_at	0.353389	0.12469	NM_013437	LRP12
220253_s_at	0.416394	0.0621266	NM_013437	LRP12
212233_at	0.299067	0.0187727	NM_005909	MAP1B
226084_at	0.333537	0.177894	NM_005909	MAP1B
205699_at	0.428624	0.177158	NM_002758	MAP2K6
222426_at	0.45706	0.130719	NM_024117	MAPKAP1
225897_at	0.194784	0.00567676	NM_002356	MARCKS
230113_at	0.20773	0.0165668	NM_001170704	MBNL3
210869_s_at	0.370245	0.141782	NM_006500	MCAM
211675_s_at	0.484335	0.0359617	NM_199072	MDFIC
222447_at	0.396034	0.00516347	NM_016025	METTL9
203102_s_at	0.330499	0.00290523	NM_002408	MGAT2
224722_at	0.380298	0.13122	NM_020774	MIB1
244171_at	0.46047	0.126657	NM_013255	MKLN1
212511_at	0.323641	0.0388194	NM_001206946	MLLT10
212506_at	0.479472	0.050447	NM_001206946	MLLT10
229568_at	0.465359	0.137461	NM_024761	MOBKL2B
205989_s_at	0.151204	0.0213313	NM_001170418	MOG
226092_at	0.457925	0.103271	NM_022474	MPP5
238778_at	0.439974	0.0932677	NM_173496	MPP7
37408_at	0.271553	0.0484282	NM_006039	MRC2
203212_s_at	0.344738	0.0756131	NM_201278	MTMR2
217623_at	0.407532	0.117547	NM_182493	MYLK3
210016_at	0.277448	0.100046	NM_015025	MYT1L
228242_at	0.416851	0.13818	NM_018177	N4BP2
201969_at	0.288093	0.0331598	NM_001195193	NASP
239138_at	0.289849	0.0785769	NM_025146	NAT13
224801_at	0.341392	0.141043	NM_001161407	NDFIP2
203962_s_at	0.329879	0.111516	NM_006393	NEBL
203961_at	0.467713	0.114449	NM_006393	NEBL
229461_x_at	0.279589	0.196157	NM_173808	NEGR1
236270_at	0.418131	0.0867643	NM_001198965	NFATC4
201158_at	0.480069	0.0346871	NM_021079	NMT1
219054_at	0.38577	0.193435	NM_001204376	NPR3
216321_s_at	0.413548	0.0969515	NM_001204261	NR3C1
224581_s_at	0.422312	0.00789672	NM_022731	NUCKS1
212582_at	0.456012	0.140906	NM_020841	OSBPL8
200816_s_at	0.224564	0.0758141	NM_000430	PAFAH1B1
209064_x_at	0.377202	0.0242562	NM_006451	PAIP1
208051_s_at	0.425601	0.0679668	NM_006451	PAIP1
226435_at	0.33174	0.161362	NM_173462	PAPLN
228569_at	0.445124	0.106672	NM_001252007	PAPOLA
222273_at	0.344228	0.194813	NM_022894	PAPOLG
1553190_s_at	0.460232	0.0105841	NM_205863	PARD3B
244008_at	0.4485	0.156297	NM_001178055	PARP8
223400_s_at	0.415216	0.153192	NM_018313	PBRM1
228640_at	0.27295	0.100953	NM_032457	PCDH7
212753_at	0.361033	0.00739935	NM_006315	PCGF3
226119_at	0.45835	0.148229	NM_052937	PCMTD1
222394_at	0.435236	0.116622	NM_013374	PDCD6IP
204742_s_at	0.378937	0.00926456	NM_015032	PDS5B
240053_x_at	0.0731785	0.0141518	NM_016559	PEX5L
221788_at	0.406702	0.0717424	NM_001199917	PGM3
213227_at	0.201205	0.11233	NM_006320	PGRMC2
236622_at	0.300484	0.0280529	NM_145167	PIGM
235168_at	0.402642	0.00500875	NM_145167	PIGM
225421_at	0.382991	0.00289717	NM_001010853	PM20D2
227728_at	0.3482	0.112211	NM_177952	PPM1A
229027_at	0.409317	0.106646	NM_177951	PPM1A
201408_at	0.411262	0.162834	NM_206876	PPP1CB
202165_at	0.481312	0.137261	NM_006241	PPP1R2
225429_at	0.318076	0.0255094	NM_001123369	PPP6C
225426_at	0.320189	0.00510546	NM_001123369	PPP6C
202741_at	0.396397	0.0831883	NM_002731	PRKACB
207957_s_at	0.105812	0.100669	NM_002738	PRKCB
1552797_s_at	0.308458	0.0618921	NM_001165978	PROM2
238513_at	0.389343	0.0725205	NM_024081	PRRG4
226279_at	0.486188	0.0523218	NM_007173	PRSS23
203399_x_at	0.251844	0.0693453	NM_021016	PSG3
209815_at	0.417978	0.00464834	NM_000264	PTCH1
222798_at	0.37252	0.18677	NM_001261838	PTER
213405_at	0.39329	0.114398	NM_020673	RAB22A
235846_at	0.308091	0.0774066	NM_001205262	RAD54B
226922_at	0.498958	0.0288273	NM_006267	RANBP2
218668_s_at	0.492214	0.0782042	NM_021183	RAP2C
206391_at	0.252239	0.139489	NM_002888	RARRES1
235570_at	0.297122	0.148497	NM_001177711	RBMS3
241789_at	0.441189	0.173484	NM_001177711	RBMS3
208873_s_at	0.313439	0.114811	NM_005669	REEP5
226106_at	0.434981	0.159918	NM_016422	RNF141
224617_at	0.281902	0.041556	NM_001244897	ROD1
221726_at	0.483579	0.0413538	NM_000983	RPL22
222558_at	0.358271	0.061236	NM_018170	RPRD1A
225953_at	0.409663	0.037728	NM_018170	RPRD1A
222559_s_at	0.462784	0.0728638	NM_018170	RPRD1A
226335_at	0.344897	0.0351061	NM_004586	RPS6KA3
226660_at	0.488943	0.00992965	NM_003161	RPS6KB1
214764_at	0.459111	0.0822039	NM_016052	RRP15
34408_at	0.48578	0.0550877	NM_005619	RTN2
218243_at	0.470335	0.180081	NM_001040451	RUFY1
228176_at	0.468507	0.0582982	NM_005226	S1PR3
228531_at	0.257754	0.171926	NM_001193307	SAMD9
223842_s_at	0.397402	0.0704515	NM_182826	SCARA3
210383_at	0.23373	0.0935124	NM_006920	SCN1A
235969_at	0.398479	0.150131	NM_014191	SCN8A
212900_at	0.421599	0.198788	NM_021982	SEC24A
229969_at	0.396058	0.0308926	NM_007214	SEC63
213169_at	0.321592	0.0899656	NM_003966	SEMA5A
208940_at	0.358418	0.0599595	NM_012247	SEPHS1
227369_at	0.488834	0.0185572	NM_001018068	SERBP1
200969_at	0.484605	0.0200628	NM_014445	SERP1
217272_s_at	0.154819	0.0575274	NM_012397	SERPINB13
227478_at	0.394891	0.0078837	NM_015559	SETBP1
238781_at	0.307619	0.0186276	NM_001270492	SFRS12
226695_at	0.475434	0.100705	NM_006902	SFXN3
228745_at	0.317774	0.12756	NM_019072	SGTB
235692_at	0.270506	0.101066	NM_031892	SH3KBP1
224817_at	0.409203	0.0625439	NM_014631	SH3PXD2A
238005_s_at	0.448101	0.0193221	NM_001145357	SIN3A
230003_at	0.286139	0.058389	NM_001270623	SLC16A7
241925_x_at	0.374641	0.0295594	NM_001270623	SLC16A7
225491_at	0.157558	0.06772	NM_001252652	SLC1A2
209884_s_at	0.475728	0.120499	NM_001258379	SLC4A7
213167_s_at	0.362842	0.190909	NM_006933	SLC5A3
212944_at	0.372528	0.0116923	NM_006933	SLC5A3
213164_at	0.492751	0.000377919	NM_006933	SLC5A3
227367_at	0.475633	0.000236626	NM_013272	SLCO3A1
235976_at	0.307008	0.186823	NM_032229	SLITRK6
232176_at	0.347404	0.144881	NM_032229	SLITRK6
227719_at	0.365008	0.144335	NM_001127217	SMAD9
236535_at	0.430672	0.142433	NM_001142286	SMC6
233946_at	0.357603	0.00358983	NM_018225	SMU1
204467_s_at	0.208817	0.0431782	NM_001146055	SNCA
236081_at	0.239148	0.0588898	NM_001146055	SNCA
204466_s_at	0.310389	0.0394656	NM_001146055	SNCA
207827_x_at	0.311894	0.0143144	NM_001146055	SNCA
227312_at	0.44355	0.0226448	NM_006750	SNTB2
227031_at	0.475433	0.194868	NM_015132	SNX13
236600_at	0.356374	0.0281011	NM_001142296	SPG20
218800_at	0.440234	0.163634	NM_024592	SRD5A3
208920_at	0.377966	0.173113	NM_003130	SRI
226525_at	0.297303	0.0135525	NM_004226	STK17B
242989_at	0.434865	0.184401	NM_003162	STRN
221727_at	0.372298	0.0516174	NM_006713	SUB1
242093_at	0.326113	0.119485	NM_138780	SYTL5
205547_s_at	0.123762	0.0258043	NM_003186	TAGLN
225973_at	0.496423	0.0358667	NM_000544	TAP2
203753_at	0.134157	0.165608	NM_001243232	TCF4
205255_x_at	0.456321	0.14051	NM_213648	TCF7
201109_s_at	0.477851	0.1276	NM_003246	THBS1
201449_at	0.389362	0.112898	NM_022173	TIA1
224560_at	0.409904	0.112862	NM_003255	TIMP2
231579_s_at	0.431042	0.113455	NM_003255	TIMP2
228627_at	0.494164	0.0459896	NM_001112707	TLK2
226478_at	0.351673	0.0233779	NM_016551	TM7SF3
217974_at	0.430007	0.0212926	NM_016551	TM7SF3
212352_s_at	0.0745326	0.00653525	NM_006827	TMED10
222391_at	0.226315	0.0958697	NM_018247	TMEM30A
217743_s_at	0.331752	0.0721941	NM_018247	TMEM30A
225974_at	0.404746	0.100593	NM_001146273	TMEM64
232023_at	0.445684	0.0439946	NM_153704	TMEM67
219448_at	0.263959	0.171857	NR_033334	TMEM70
226322_at	0.3595	0.079571	NM_001193451	TMTC1
221748_s_at	0.350202	2.10594e-05	NM_022648	TNS1
210986_s_at	0.339412	0.198993	NM_001018020	TPM1
206116_s_at	0.499358	0.0759774	NM_000366	TPM1
228709_at	0.450059	0.125747	NM_003292	TPR
230192_at	0.436592	0.0499841	NM_052811	TRIM13
1554182_at	0.384272	0.0890576	NM_198924	TRIM73 /// TRIM74
210882_s_at	0.416731	0.108028	NM_001039705	TRO
226339_at	0.371743	0.102507	NM_139169	TRUB1
239123_at	0.412048	0.188074	NM_183422	TSC22D1
244521_at	0.0890884	0.125016	NM_001193421	TSHZ2
243940_at	0.221838	0.0982147	NM_001193421	TSHZ2
238577_s_at	0.260045	0.0350659	NM_001193421	TSHZ2
220213_at	0.347668	0.124815	NM_001193421	TSHZ2
235616_at	0.351776	0.124946	NM_001193421	TSHZ2
238462_at	0.378553	0.0592926	NM_032873	UBASH3B
208760_at	0.400269	0.0696294	NM_003345	UBE2I
200683_s_at	0.238707	0.0164017	NM_003347	UBE2L3
200684_s_at	0.368344	0.0108598	NM_003347	UBE2L3
226954_at	0.459047	0.0524499	NM_017811	UBE2R2
226902_at	0.353445	0.0233742	NM_003940	USP13
225923_at	0.405121	0.0770839	NR_036633	VAPB
202549_at	0.457913	0.0329462	NR_036633	VAPB
220327_at	0.329283	0.0709103	NM_016206	VGLL3
223022_s_at	0.499918	0.195858	NM_016485	VTA1
224800_at	0.398288	0.159082	NM_020830	WDFY1
230679_at	0.40652	0.0293172	NM_024345	WDR32
226889_at	0.397027	0.0131982	NM_020779	WDR35
226180_at	0.490571	0.0414491	NM_139281	WDR36
1552414_at	0.311989	0.152046	NM_147198	WFDC9
202663_at	0.361126	0.169459	NM_001077269	WIPF1
213425_at	0.2147	0.132772	NM_001256105	WNT5A
221609_s_at	0.409604	0.116	NM_006522	WNT6
224894_at	0.266395	0.0214633	NM_001195044	YAP1
224895_at	0.319735	0.0233831	NM_001195044	YAP1
225070_at	0.498703	0.0547946	NM_138459	YDD19
1554036_at	0.480563	0.178845	NM_001164313	ZBTB24
225845_at	0.488146	0.0203352	NM_014155	ZBTB44
225365_at	0.153843	0.000584048	NM_153251	ZDHHC20
228333_at	0.421855	0.163271	NM_014795	ZEB2
229022_at	0.389261	0.0373224	NM_001178095	ZFX
1554171_at	0.427968	0.197517	NM_001171163	ZMYM3
239024_at	0.37453	0.0053894	NM_021964	ZNF148
242208_at	0.375036	0.0443496	NR_026777	ZNF37B
225021_at	0.468868	0.0250962	NM_018181	ZNF532
227045_at	0.456244	0.0502834	NM_025040	ZNF614

## Sheet: Supplementary Table S2
measurement ID	Fold Change	P-Value(x2 up at Ano-2 (student t-test p<0.2))	name	Gene Symbol1
214998_at	4.5541	0.183217	NM_014911	AAK1
228490_at	2.07369	0.0326369	NM_152924	ABHD2
238054_at	2.36821	0.133626	NM_199162	ADPRHL1
204183_s_at	2.02378	0.131154	NM_005160	ADRBK2
237281_at	2.07899	0.0481195	NM_178813	AKAP14
226156_at	3.14049	0.0204667	NM_001243028	AKT2
212607_at	2.89366	0.138439	NM_001206729	AKT3
208212_s_at	2.25703	0.119232	NM_004304	ALK
221009_s_at	3.88979	0.102815	NM_139314	ANGPTL4
212286_at	2.78555	0.174869	NM_001083625	ANKRD12
227034_at	2.4177	0.0976786	NM_023016	ANKRD57
228573_at	2.69764	0.13937	NM_058172	ANTXR2
202547_s_at	2.41879	0.0256981	NM_003899	ARHGEF7
202207_at	2.13298	0.04628	NM_005737	ARL4C
221861_at	3.13302	0.105216	NM_020251	ARRB1
202672_s_at	2.2024	0.0445563	NM_001674	ATF3
219667_s_at	3.95738	0.176974	NM_017935	BANK1
203796_s_at	2.08994	0.127315	NM_001024808	BCL7A
236534_at	2.79308	0.118557	NM_001159642	BNIPL
200776_s_at	2.39742	0.0481941	NM_001207067	BZW1
227351_at	2.15844	0.132146	NM_001164579	C16orf52
227704_at	2.4935	0.0731128	NM_001031726	C19orf12
207571_x_at	6.84638	0.0309846	NM_001105556	C1orf38
1553697_at	2.35707	0.11475	NM_145257	C1orf96
239968_at	4.09462	0.190302	NR_026863	C21orf84
1554019_s_at	2.18013	0.0835971	NM_001083535	C6orf182
237651_x_at	2.93121	0.172594	NR_027793	C6orf218
221946_at	3.98566	0.0366143	NM_001048265	C9orf116
225915_at	2.22696	0.138322	NM_001079670	CAB39L
211592_s_at	7.76338	0.161834	NM_001129834	CACNA1C
242410_s_at	10.377	0.0345027	NM_000721	CACNA1E
235118_at	28.9064	0.0268565	NM_001167675	CADM2
1556630_at	3.31771	0.090813	NR_026941	CASC2
243386_at	2.95961	0.0392608	NM_001079843	CASZ1
225231_at	2.0984	0.0179751	NM_005188	CBL
207277_at	3.2655	0.17016	NM_001144893	CD209
204581_at	7.73666	0.152211	NM_001185099	CD22
206545_at	4.07591	0.154681	NM_001243078	CD28
204695_at	2.3952	0.134567	NM_001789	CDC25A
1559590_at	2.29104	0.0299861	NM_018397	CHDH
232128_s_at	2.97478	0.148587	NM_001127899	CLCN5
1556209_at	2.47221	0.0617492	NM_005127	CLEC2B
222903_s_at	2.07144	0.0145053	NM_001079535	CPEB1
214508_x_at	3.64536	0.0107862	NM_182717	CREM
230511_at	2.84561	0.0206484	NM_182717	CREM
209967_s_at	2.64314	0.0512589	NM_182717	CREM
39966_at	4.3873	0.0025819	NM_001206945	CSPG5
227961_at	2.68184	0.00799454	NM_147782	CTSB
219825_at	2.88794	0.174528	NM_019885	CYP26B1
205998_x_at	4.11376	0.179358	NM_001202855	CYP3A4
214384_s_at	2.64721	0.0898392	NM_006400	DCTN2
225965_at	2.15808	0.00783487	NM_001160148	DDHD1
238457_at	2.05058	0.172809	NM_003647	DGKE
223952_x_at	14.6197	0.0234308	NM_199204	DHRS9
219799_s_at	2.03777	0.168774	NM_199204	DHRS9
226034_at	4.51009	0.0683921	NM_057158	DUSP4
204014_at	2.4768	0.145346	NM_057158	DUSP4
208891_at	2.75629	0.00242522	NM_022652	DUSP6
208892_s_at	2.39485	0.0119082	NM_022652	DUSP6
213848_at	2.57772	0.0972818	NM_001947	DUSP7
220523_at	4.02712	0.0850491	NM_025184	EFHC2
235204_at	2.58701	0.0242448	NM_020354	ENTPD7
220161_s_at	2.7858	0.0151648	NM_018424	EPB41L4B
238533_at	3.13863	0.102585	NM_004440	EPHA7
209962_at	2.35601	0.0822196	NM_000121	EPOR
203249_at	2.11028	0.140507	NM_001991	EZH1
235125_x_at	2.26416	0.0271429	NM_001270384	FAM73A
202851_at	3.13271	0.0502832	NM_024666	FLJ11506
1553292_s_at	2.271	0.0673653	NM_001174103	FLJ25006
222570_at	2.45763	0.0533143	NM_014286	FREQ
226847_at	2.29208	0.084899	NM_006350	FST
227266_s_at	5.24267	0.0121588	NM_001465	FYB
227405_s_at	2.32936	0.0542312	NM_031866	FZD8
224325_at	2.2452	0.0980559	NM_031866	FZD8
212802_s_at	2.03416	0.0913495	NM_015635	GAPVD1
212804_s_at	2.01073	0.0202153	NM_015635	GAPVD1
203178_at	8.47085	0.0946666	NM_001482	GATM
229435_at	6.88564	0.0916324	NM_001042413	GLIS3
205280_at	2.13106	0.0253418	NM_000824	GLRB
212334_at	2.07144	0.0117398	NM_002076	GNS
211977_at	2.34542	0.0724982	NM_020960	GPR107
221902_at	2.02541	0.0281687	NM_207370	GPR153
215695_s_at	7.05959	0.179527	NM_001184704	GYG2
240411_at	20.7849	0.0158382	NM_173489	HEATR7B2
203394_s_at	2.07923	0.0410587	NM_005524	HES1
225097_at	2.21911	0.0112777	NM_001113239	HIPK2
225368_at	2.13425	0.109422	NM_001113239	HIPK2
235122_at	5.72054	0.074306	NM_024503	HIVEP3
235114_x_at	2.13131	0.0314794	NM_032410	HOOK3
204002_s_at	2.09285	0.16591	NM_004968	ICA1
230454_at	3.66842	0.0752079	NM_138468	ICA1L
210045_at	2.01525	0.0152634	NM_002168	IDH2
202439_s_at	2.14822	0.0621263	NM_001166550	IDS
202421_at	4.73671	0.113235	NM_001542	IGSF3
39402_at	2.80362	0.191481	NM_000576	IL1B
241856_at	11.4708	0.0975749	NM_016247	IMPG2
208363_s_at	2.21721	0.0570903	NM_001566	INPP4A
226216_at	3.3883	0.132386	NM_000208	INSR
213792_s_at	2.07558	0.0652866	NM_000208	INSR
227314_at	3.39616	0.0233382	NM_002203	ITGA2
37201_at	2.00315	0.197124	NM_002218	ITIH4
216268_s_at	2.8423	0.0575678	NM_000214	JAG1
209099_x_at	2.41463	0.0229363	NM_000214	JAG1
230849_at	2.81263	0.163134	NM_000217	KCNA1
232289_at	2.90669	0.0711012	NM_021012	KCNJ12 /// LOC100131509 /// LOC100134444
243209_at	3.29182	0.0357185	NM_172163	KCNQ4
213146_at	2.01488	0.0713561	NM_001080424	KDM6B
203455_s_at	2.04253	0.0399583	NM_002970	KIAA0913 /// SAT1
210592_s_at	2.04229	0.0568355	NM_002970	KIAA0913 /// SAT1
221843_s_at	2.05781	0.0193279	NM_020947	KIAA1609
239398_at	2.10394	0.0657295	NM_001003760	KLHL31
210662_at	2.06529	0.01306	NM_001032998	KYNU
202067_s_at	2.05531	0.140331	NM_001195799	LDLR
208936_x_at	2.94653	0.181437	NM_201543	LGALS8
206140_at	2.07281	0.0320447	NM_004789	LHX2
244881_at	2.32002	0.0674184	NR_026787	LMLN
1557557_at	3.02658	0.0624931	NR_034182	LOC100129196
243784_s_at	2.16577	0.0414815	NR_027440	LOC100272217
230245_s_at	2.42738	0.0813228	NR_024433	LOC283663
243362_s_at	2.80995	0.10411	NR_029373	LOC641518
228525_at	5.38334	0.141869	NM_002333	LRP3
205193_at	2.24634	0.104543	NM_012323	MAFF
226206_at	2.1018	0.134764	NM_002360	MAFK
211499_s_at	2.7479	0.115808	NM_002751	MAPK11
205386_s_at	2.80431	0.0317434	NM_002392	MDM2
217542_at	2.45748	0.00504831	NM_002392	MDM2
217373_x_at	2.13832	0.183109	NM_002392	MDM2
229254_at	2.4762	0.0126293	NM_181644	MFSD4
212098_at	3.03611	0.0742096	NM_002410	MGAT5
212472_at	2.39556	0.0525497	NM_014632	MICAL2
212473_s_at	2.10298	0.138479	NM_014632	MICAL2
209708_at	2.4422	0.0377741	NM_015529	MOXD1
205322_s_at	2.13035	0.0505087	NM_005955	MTF1
222771_s_at	5.10765	0.00849728	NM_016132	MYEF2
229464_at	3.78374	0.191374	NM_016132	MYEF2
208918_s_at	2.27892	8.70764e-05	NM_023018	NADK
208917_x_at	2.11152	0.168636	NM_023018	NADK
213607_x_at	2.06078	0.0041941	NM_023018	NADK
228880_at	2.12451	0.0210698	NM_178557	NAT8L
215228_at	2.81078	0.115387	NM_005599	NHLH2
227040_at	2.4229	0.152429	NM_001017370	NHLRC3
211402_x_at	5.17333	0.168385	NM_001489	NR6A1
233446_at	2.82887	0.0729168	NM_004852	ONECUT2
203479_s_at	2.42347	0.158895	NM_001102653	OTUD4
224942_at	2.16857	0.0169395	NM_002581	PAPPA
229194_at	2.15853	0.0490553	NM_001257101	PCGF5
230044_at	2.67965	0.0275219	NR_033683	PCYT2
211170_s_at	2.28868	0.120279	NM_001130690	PDE10A
224223_s_at	6.11744	0.0860963	NM_001077196	PDE11A
204735_at	2.37236	0.00780135	NM_001111309	PDE4A
228499_at	2.06525	0.192282	NM_004567	PFKFB4
237202_at	2.19678	0.0375261	NM_017712	PGPEP1
221611_s_at	2.44812	0.000314432	NM_173341	PHF7
244811_at	2.17839	0.0171978	NM_017934	PHIP
1556369_a_at	2.13945	0.0698042	NM_000294	PHKG2
217997_at	4.07406	0.0997049	NM_007350	PHLDA1
217999_s_at	3.68086	0.0182772	NM_007350	PHLDA1
217996_at	3.58216	0.0763957	NM_007350	PHLDA1
225842_at	2.7425	0.0466679	NM_007350	PHLDA1
219788_at	7.19351	0.0426045	NM_178273	PILRA
201489_at	2.25942	0.0391474	NM_005729	PPIF
203063_at	3.09034	0.0919519	NM_014634	PPM1F
37384_at	2.72779	0.0157401	NM_014634	PPM1F
227409_at	2.05784	0.0862461	NR_026862	PPP1R3E
221088_s_at	2.21173	0.0011376	NM_017650	PPP1R9A
202886_s_at	3.32328	0.00367328	NM_002716	PPP2R1B
202883_s_at	2.50229	0.0615293	NM_002716	PPP2R1B
233748_x_at	2.57504	0.0613772	NM_024429	PRKAG2
222582_at	2.11018	0.0496217	NM_024429	PRKAG2
215195_at	2.06307	0.197199	NM_002737	PRKCA
226101_at	2.07394	0.153787	NM_005400	PRKCE
204060_s_at	2.56754	0.0341657	NM_005044	PRKX
200988_s_at	2.05336	0.0885601	NM_005789	PSME3
40524_at	2.018	0.0347291	NM_007039	PTPN21
226389_s_at	2.51465	0.153906	NM_005312	RAPGEF1
225186_at	2.0477	0.060057	NM_213589	RAPH1
1552649_a_at	6.74565	0.0640434	NR_037714	RFFL
212119_at	2.09991	0.0125814	NM_012249	RHOQ
209544_at	2.21516	0.0408152	NM_003821	RIPK2
219056_at	2.04714	0.119504	NM_024570	RNASEH2B
235199_at	2.55462	0.0153237	NM_017831	RNF125
243345_at	2.71998	0.198609	NM_183399	RNF14
224826_at	2.78299	0.00823445	NM_019593	RP5-1022P6.2
221523_s_at	3.74702	0.0490842	NM_021244	RRAGD
202627_s_at	2.16471	0.125793	NM_001165413	SERPINE1
230287_at	2.37499	0.0406502	NM_001039948	SGSM1
208253_at	5.63343	0.0360223	NM_014442	SIGLEC8
209267_s_at	2.18652	0.104116	NM_001135148	SLC39A8
210286_s_at	2.21167	0.185069	NM_001258379	SLC4A7
217678_at	2.09416	0.157929	NM_014331	SLC7A11
235518_at	4.62576	0.173419	NM_001112800	SLC8A1
1558105_a_at	2.55919	0.0240211	NM_032591	SLC9A7
226550_at	2.23369	0.0269544	NM_032591	SLC9A7
244561_at	2.0039	0.167108	NM_032591	SLC9A7
230943_at	5.95298	0.112804	NM_022454	SOX17
203438_at	2.8538	0.0711822	NM_003714	STC2
203047_at	2.10621	0.188032	NM_005990	STK10
222557_at	2.41487	0.00526698	NM_015894	STMN3
236248_x_at	3.93684	0.0392136	NM_152293	TADA2B
204877_s_at	2.01544	0.00404028	NM_004783	TAOK2
228867_at	2.00997	0.0655383	NM_001146171	TATDN3
212040_at	2.05988	0.132726	NM_006464	TGOLN2
235490_at	2.96836	0.0239915	NM_183065	TMEM107
210405_x_at	3.49266	0.0851127	NM_003842	TNFRSF10B
219423_x_at	9.09371	0.165966	NM_003790	TNFRSF25
210643_at	17.5287	0.120708	NM_033012	TNFSF11
229242_at	2.87798	0.0708446	NM_005118	TNFSF15
222919_at	2.52188	0.170777	NM_006073	TRDN
213172_at	16.4594	0.00258295	NM_015351	TTC9
212404_s_at	2.37572	0.0147514	NM_183415	UBE3B
1554112_a_at	2.4582	0.049996	NM_014683	ULK2
204062_s_at	2.32302	0.137802	NM_014683	ULK2
228626_at	3.01575	0.156178	NR_049743	URM1
229337_at	2.76397	0.0871485	NM_001243759	USP2
226033_at	2.4288	0.00454016	NM_020718	USP31
211527_x_at	2.77639	0.0326607	NM_003376	VEGFA
222436_s_at	2.07167	0.0997264	NM_016079	VPS24
1552737_s_at	2.24866	0.0981744	NM_007014	WWP2
212342_at	2.07814	0.0276955	NM_001195214	YIPF6
235773_at	5.07767	0.0640755	NM_001010879	ZIK1
225382_at	6.51049	0.0234539	NM_001080485	ZNF275
241963_at	4.0904	0.119536	NM_001033723	ZNF704
1558754_at	5.57388	0.194868	NM_001012753	ZNF763
228642_at	2.3983	0.00313119	NR_038367

## Sheet: Supplementary Table S3
measurement ID	Fold Change	P-Value(x2 down at CPSF 6-2 (student t-test p<0.2))	name	Gene Symbol1
226394_at	0.0916126	0.0239091	NM_017824	40973
212498_at	0.015551	0.000136751	NM_001270660	40974
208999_at	0.342645	0.0031903	NM_001098812	41160
212698_s_at	0.493867	0.0424849	NM_178584	41162
202169_s_at	0.0448751	0.00285154	NM_015423	AASDHPPT
235348_at	0.212704	0.0298506	NM_032859	ABHD13
225098_at	0.464579	0.178573	NM_005759	ABI2
226030_at	0.135256	0.0446256	NM_001609	ACADSB
212476_at	0.282644	0.0580931	NM_012287	ACAP2
222687_s_at	0.077003	0.15181	NM_018367	ACER3
222688_at	0.163819	0.0226581	NM_018367	ACER3
227962_at	0.308582	0.177825	NM_004035	ACOX1
201630_s_at	0.403875	0.00339812	NM_007099	ACP1
201661_s_at	0.151305	0.0455593	NM_004457	ACSL3
218868_at	0.41541	0.0496796	NM_001040135	ACTR3B /// LOC100133409
202603_at	0.134085	0.00381579	NM_001110	ADAM10
214895_s_at	0.236623	0.0578851	NM_001110	ADAM10
213790_at	0.206323	0.185436	NM_003474	ADAM12
207665_at	0.125662	0.145159	NM_003813	ADAM21
213411_at	0.251775	0.065114	NM_021722	ADAM22
244194_at	0.336718	0.00340459	NM_021722	ADAM22
229357_at	0.019511	0.10402	NM_007038	ADAMTS5
219935_at	0.0403936	0.0398794	NM_007038	ADAMTS5
235368_at	0.056334	0.142041	NM_007038	ADAMTS5
203865_s_at	0.276604	0.0242631	NM_015833	ADARB1
220648_at	0.294319	0.0294181	NM_018702	ADARB2
209613_s_at	0.241097	0.132544	NM_000668	ADH1B
208848_at	0.0531392	0.00309318	NM_000671	ADH5
212500_at	0.307475	0.0319365	NM_032804	ADO
225229_at	0.42955	0.0902046	NM_014423	AFF4
218091_at	0.377518	0.0151099	NM_001135188	AGFG1
222661_at	0.175824	0.00313911	NM_018046	AGGF1
218568_at	0.381667	0.0444651	NM_018238	AGK
232007_at	0.0279234	0.0200319	NM_018361	AGPAT5
225113_at	0.00636071	0.00447413	NM_003659	AGPS
225108_at	0.082347	0.0117048	NM_003659	AGPS
225114_at	0.285253	0.0578253	NM_003659	AGPS
226115_at	0.0107515	0.013096	NM_015446	AHCTF1
212814_at	0.410415	0.0412597	NM_015328	AHCYL2
230630_at	0.404232	0.146053	NM_001005353	AK3L1
227529_s_at	0.268056	0.00261254	NM_144497	AKAP12
227530_at	0.418715	0.00561497	NM_144497	AKAP12
230846_at	0.162667	0.0682807	NM_004857	AKAP5
201951_at	0.356643	0.0886497	NM_001627	ALCAM
203608_at	0.0608899	0.0409372	NM_170740	ALDH5A1
228941_at	0.235709	0.00909596	NM_001013620	ALG10B
242900_at	0.31795	0.029948	NM_001013620	ALG10B
228817_at	0.254536	0.0173117	NM_001077692	ALG9
236721_at	0.410074	0.00320673	NM_006020	ALKBH1
243276_at	0.11991	0.0689073	NM_001190707	ALS2CL
228255_at	0.0275396	0.00740336	NM_152388	ALS2CR4
209425_at	0.489204	0.0518179	NR_037951	AMACR /// C1QTNF3
201197_at	0.280775	0.00579326	NM_001634	AMD1
225450_at	0.142069	0.00325154	NM_130847	AMOTL1
225459_at	0.253116	0.170502	NM_130847	AMOTL1
229267_at	0.217667	0.00322164	NM_022662	ANAPC1
241959_at	0.236261	0.0350378	NM_001256710	ANAPC10
221825_at	0.100811	0.00033095	NM_144567	ANGEL2
237261_at	0.167776	0.0653686	NM_001118887	ANGPT2
224900_at	0.40526	0.0400698	NM_016376	ANKFY1
223093_at	0.181099	0.00577785	NM_054027	ANKH
229176_at	0.286677	0.0197034	NM_054027	ANKH
223092_at	0.397261	0.166711	NM_054027	ANKH
238597_at	0.17961	0.0205448	NM_030816	ANKRD13C
227375_at	0.222858	0.0478147	NM_030816	ANKRD13C
205705_at	0.352488	0.0339964	NM_014915	ANKRD26
225731_at	0.305615	0.142689	NM_020337	ANKRD50
201038_s_at	0.0881445	0.040241	NM_006305	ANP32A /// LOC100128146
201051_at	0.231271	0.043236	NM_006305	ANP32A /// LOC100128146
221505_at	0.1112	0.0836787	NM_001136478	ANP32E
201302_at	0.150606	0.0118699	NM_001153	ANXA4
64418_at	0.44737	0.000786544	NM_001163547	AP1GBP1
221937_at	0.495371	0.0273038	NM_001163547	AP1GBP1
235647_at	0.254485	0.164106	NM_001254729	AP4S1
204859_s_at	0.289934	0.0276341	NM_001160	APAF1
212985_at	0.0867821	0.0186922	NM_004307	APBB2
212970_at	0.353382	0.0721799	NM_004307	APBB2
226358_at	0.0436112	0.0984282	NM_001145646	APH1B
208703_s_at	0.200307	0.0503418	NM_001642	APLP2
208248_x_at	0.280938	0.0620954	NM_001642	APLP2
208704_x_at	0.312528	0.0586839	NM_001642	APLP2
213282_at	0.185897	0.022797	NM_198450	APOOL
213289_at	0.26306	0.0112988	NM_198450	APOOL
235433_at	0.320457	0.13988	NM_198450	APOOL
202630_at	0.158902	0.128845	NM_006380	APPBP2
202629_at	0.218199	0.140671	NM_006380	APPBP2
222538_s_at	0.484364	0.0143089	NM_012096	APPL1
39249_at	0.275491	0.150673	NM_004925	AQP3
216219_at	0.322792	0.0947555	NM_001652	AQP6
212583_at	0.315313	0.0953724	NM_014691	AQR
224788_at	0.0258282	0.0114697	NM_001663	ARF6
218098_at	0.143467	0.0615129	NM_006420	ARFGEF2
222518_at	0.205181	0.00777802	NM_006420	ARFGEF2
217936_at	0.103196	0.0157441	NM_001173	ARHGAP5
233849_s_at	0.160152	0.00434761	NM_001173	ARHGAP5
201334_s_at	0.357521	0.167232	NM_001198665	ARHGEF12
225486_at	0.25045	0.00475745	NM_152641	ARID2
212614_at	0.415645	0.104095	NM_032199	ARID5B
201880_at	0.0981956	0.0101061	NM_005744	ARIH1
201879_at	0.228474	0.0120408	NM_005744	ARIH1
201230_s_at	0.471285	0.0984347	NM_006321	ARIH2
201658_at	0.163746	0.0168285	NM_001177	ARL1
202206_at	0.275294	0.0584326	NM_005737	ARL4C
226617_at	0.0749812	2.27621e-05	NM_012097	ARL5A
1554480_a_at	0.491409	0.127491	NM_001161010	ARMC10
219094_at	0.297878	0.12335	NM_014154	ARMC8
226914_at	0.155019	0.03666	NM_030978	ARPC5L
221483_s_at	0.283789	0.0968347	NM_006628	ARPP19
232197_x_at	0.481181	0.196348	NM_000046	ARSB
219103_at	0.481929	0.180514	NM_001143778	ASAP3
203427_at	0.0498213	0.00962726	NM_014034	ASF1A
225008_at	0.0730263	0.0972417	NM_004318	ASPH
212237_at	0.305785	0.0863369	NM_015338	ASXL1
212234_at	0.371999	0.166382	NM_015338	ASXL1
228401_at	0.0817106	0.013244	NM_014109	ATAD2
222103_at	0.0605238	0.00282878	NM_005171	ATF1
212984_at	0.053105	0.0197437	NR_045768	ATF2
226941_at	0.208557	0.00110359	NM_007348	ATF6
231927_at	0.375254	0.00489181	NM_007348	ATF6
243477_at	0.0810069	0.0440839	NM_001131028	ATG10
213930_at	0.180416	0.032443	NR_033363	ATG12
213026_at	0.466716	0.113372	NR_033363	ATG12
226684_at	0.445721	0.0356454	NM_018036	ATG2B
202512_s_at	0.0671705	0.0697045	NM_004849	ATG5
212930_at	0.121281	0.0201976	NM_001682	ATP2B1
212136_at	0.362995	0.10099	NM_001684	ATP2B4
212135_s_at	0.481774	0.0729036	NM_001684	ATP2B4
228168_at	0.140014	0.0742421	NM_001689	ATP5G3
208745_at	0.159856	0.0222133	NM_006476	ATP5L
229572_at	0.238858	0.135674	NM_012463	ATP6V0A2
226463_at	0.469409	0.025188	NM_001695	ATP6V1C1
213106_at	0.0704893	0.157859	NM_006095	ATP8A1
226302_at	0.176347	0.00236291	NM_005603	ATP8B1
226771_at	0.210463	0.0312916	NM_020452	ATP8B2
208861_s_at	0.481965	0.132281	NM_000489	ATRX
227373_at	0.143226	0.0171194	NM_001137675	ATXN1L
243259_at	0.367543	0.0186324	NM_001128149	ATXN7
222696_at	0.414665	0.0513383	NM_004655	AXIN2
212461_at	0.0921015	0.000216013	NM_015878	AZIN1
226233_at	0.312293	0.0114301	NM_152490	B3GALNT2
227083_at	0.184371	0.0188732	NM_194318	B3GALTL
229720_at	0.235318	0.0891178	NM_004323	BAG1
228189_at	0.1495	0.00427067	NM_004874	BAG4
213016_at	0.168323	0.0248346	NM_020235	BBX
225677_at	0.207521	0.105231	NM_001008405	BCAP29
225674_at	0.332812	0.0958328	NM_001008405	BCAP29
219528_s_at	0.208826	0.0809588	NM_138576	BCL11B
225606_at	0.257176	0.0365695	NM_138627	BCL2L11
201084_s_at	0.0373585	0.0224141	NM_014739	BCLAF1
201083_s_at	0.268448	0.0220106	NM_014739	BCLAF1
239897_at	0.395503	0.0459336	NM_014739	BCLAF1
235155_at	0.0387732	0.019086	NM_020139	BDH2
239367_at	0.238446	0.00205962	NM_001143805	BDNF
225144_at	0.0603363	0.164294	NM_001204	BMPR2
231873_at	0.325968	0.0171049	NM_001204	BMPR2
235723_at	0.0701636	0.00939605	NM_017637	BNC2
221478_at	0.184675	0.016042	NM_004331	BNIP3L
230056_at	0.0337998	0.0202302	NM_004459	BPTF
213473_at	0.372027	0.0378028	NM_006768	BRAP
226580_at	0.315672	0.00496212	NM_032352	BRMS1L
238675_x_at	0.299749	0.0362306	NM_152265	BTF3L4
38241_at	0.478812	0.154543	NM_197974	BTN3A3
224471_s_at	0.273387	0.00813472	NM_033637	BTRC
229145_at	0.214104	0.0170169	NM_001242548	C10orf104
217905_at	0.2362	0.00021444	NM_024834	C10orf119
244767_at	0.102576	0.0969723	NM_145246	C10orf4
230051_at	0.103049	0.0823604	NM_153256	C10orf47
218297_at	0.405725	0.000461524	NM_024948	C10orf97
222807_at	0.109245	0.00544979	NM_020193	C11orf30
225811_at	0.0594185	0.017135	NM_014267	C11orf58
213701_at	0.15423	0.00103202	NM_001009894	C12orf29
225888_at	0.109267	0.01277	NM_024953	C12orf30
222613_at	0.182551	0.0090423	NM_020374	C12orf4
230151_at	0.0430289	0.0702407	NM_020456	C13orf1
225887_at	0.0221175	0.0121031	NM_025138	C13orf23
223547_at	0.0637787	0.000543002	NM_001098625	C14orf100
213508_at	0.106276	0.0183096	NM_138288	C14orf147
235369_at	0.350718	0.0296247	NM_001017923	C14orf28
218791_s_at	0.0974751	0.00662167	NM_024713	C15orf29
225087_at	0.410527	0.000256131	NM_144600	C16orf63
236384_at	0.427372	0.0864206	NM_001114118	C17orf85
242149_at	0.0330462	0.00112202	NM_001098801	C18orf19
230739_at	0.0928397	0.0298828	NM_001098801	C18orf19
226406_at	0.133671	0.00513438	NM_001008239	C18orf25
244324_at	0.193207	0.0295487	NM_173529	C18orf54
227704_at	0.161083	0.0344318	NM_001031726	C19orf12
210157_at	0.0324703	0.0294616	NM_003796	C19orf2
226107_at	0.123428	0.0910279	NM_020156	C1GALT1
226105_at	0.319461	0.0133432	NM_020156	C1GALT1
220992_s_at	0.0551601	0.00218949	NM_030934	C1orf25
222720_x_at	0.495396	0.0535655	NM_001164246	C1orf27
244103_at	0.372826	0.00874538	NM_152608	C1orf55
202560_s_at	0.392273	0.0183003	NM_001244664	C1orf77
218983_at	0.222031	0.00794775	NM_016546	C1RL
225376_at	0.105545	0.00418415	NM_017896	C20orf11
221954_at	0.266729	0.0625599	NM_016470	C20orf111
226109_at	0.00556354	0.00257404	NM_017447	C21orf91
227144_at	0.150713	0.120448	NM_001009880	C22orf9
212421_at	0.382658	0.0124759	NM_001009880	C22orf9
231921_at	0.367717	0.151101	NR_028482	C2orf37
230379_x_at	0.328755	0.00203902	NM_001083946	C2orf56
220943_s_at	0.392044	0.0377487	NM_001083946	C2orf56
241825_at	0.268201	0.102813	NM_001039693	C2orf60
235686_at	0.396872	0.0344325	NM_001039693	C2orf60
225409_at	0.210522	0.00438907	NM_001008215	C2orf64
229174_at	0.458838	0.0704855	NM_173824	C3orf38
235350_at	0.0468179	0.0162805	NM_001104629	C4orf19
224604_at	0.0736301	0.0337474	NM_001170330	C4orf3
228106_at	0.436242	0.0787672	NM_017741	C4orf30
218179_s_at	0.243782	0.149915	NM_199053	C4orf41
238015_at	0.206019	0.0178924	NM_001008393	C4orf46
1553106_at	0.354798	0.0692111	NM_001135586	C5orf24
224875_at	0.42517	0.00700507	NM_001135586	C5orf24
228594_at	0.0563959	0.00736875	NM_153013	C5orf33
229299_at	0.27888	0.00970237	NM_153013	C5orf33
226977_at	0.467613	0.0303423	NM_001007189	C5orf53
221786_at	0.187858	0.133903	NM_001029863	C6orf120
224977_at	0.258493	0.0257449	NM_152734	C6orf89
225729_at	0.424077	0.0989467	NM_152734	C6orf89
224688_at	0.168103	0.00185007	NM_017994	C7orf42
230903_s_at	0.296457	0.195599	NM_175075	C8orf42
227627_at	0.236212	0.0142787	NM_170709	C8orf44 /// SGK3
239297_at	0.468891	0.0818646	NM_020844	C8orf79
228174_at	0.200164	0.147182	NM_001144877	C9orf126
223006_s_at	0.160311	0.174968	NM_032012	C9orf5
231995_at	0.236105	0.0344807	NM_001167575	C9orf82
214164_x_at	0.451586	0.174364	NM_001218	CA12
204508_s_at	0.461096	0.109671	NM_001218	CA12
214082_at	0.0743666	0.0470649	NM_007220	CA5B
201382_at	0.311203	0.028641	NM_014412	CACYBP
211761_s_at	0.353164	0.160814	NM_014412	CACYBP
209032_s_at	0.152748	0.0799103	NM_001098517	CADM1
209031_at	0.206001	0.00976555	NM_001098517	CADM1
212077_at	0.0750567	0.0807538	NM_033139	CALD1
214880_x_at	0.240912	0.154894	NM_033139	CALD1
201615_x_at	0.474976	0.0307983	NM_033139	CALD1
211985_s_at	0.10584	0.010378	NM_006888	CALM1
211984_at	0.164695	0.0258207	NM_006888	CALM1
212710_at	0.0935783	0.000306374	NM_015447	CAMSAP1
212765_at	0.214211	0.0287177	NM_203459	CAMSAP1L1
226990_at	0.0817737	0.0343098	NM_005898	CAPRIN1
243370_at	0.449375	0.0679558	NM_005898	CAPRIN1
1564371_a_at	0.346605	0.0564984	NR_026941	CASC2
227156_at	0.0375447	0.0715425	NM_001126055	CASK
203984_s_at	0.393536	0.117816	NM_001229	CASP9
212097_at	0.458166	0.0103971	NM_001172895	CAV1
203323_at	0.167409	0.024672	NM_001206747	CAV2
202370_s_at	0.173317	0.0188056	NM_001755	CBFB
227187_at	0.0796949	0.0233008	NR_024199	CBLL1
213626_at	0.157838	0.0134928	NM_032783	CBR4
229082_at	0.185964	0.0070322	NM_176816	CCDC125
217814_at	0.183027	0.0280742	NM_020198	CCDC47
235051_at	0.373497	0.0359828	NM_178335	CCDC50
226713_at	0.490452	0.0438768	NM_178335	CCDC50
227451_s_at	0.215817	0.0158881	NM_001031713	CCDC90A
228729_at	0.122944	0.0108324	NM_031966	CCNB1
222999_s_at	0.464163	0.142701	NM_030937	CCNL2
204645_at	0.129844	0.000595513	NM_001241	CCNT2
213743_at	0.150776	0.00886512	NM_001241	CCNT2
224649_x_at	0.109091	0.0181458	NM_145012	CCNY
224647_at	0.278884	0.0081456	NM_145012	CCNY
224651_at	0.38453	0.0496464	NM_145012	CCNY
227280_s_at	0.208591	0.01087	NM_001142300	CCNYL1
201326_at	0.184032	0.0580896	NM_001009186	CCT6A
226545_at	0.151653	0.000424609	NM_001159588	CD109
239719_at	0.433265	0.00825741	NM_001159588	CD109
208405_s_at	0.255964	0.0255256	NM_006016	CD164
266_s_at	0.142993	0.113603	NM_013230	CD24
209771_x_at	0.168988	0.14355	NM_013230	CD24
208651_x_at	0.255825	0.0820794	NM_013230	CD24
228766_at	0.0743954	0.00584835	NM_001001548	CD36
212063_at	0.094152	0.00136104	NM_001001390	CD44
226016_at	0.0442865	0.0461252	NM_001777	CD47
227259_at	0.102492	0.0565332	NM_001777	CD47
228748_at	0.18673	0.0615352	NM_203330	CD59
221556_at	0.331142	0.0288543	NM_003671	CDC14B
217880_at	0.0408314	0.00390204	NM_001256	CDC27
228991_at	0.34469	0.00679045	NM_003718	CDC2L5
214230_at	0.111651	0.107895	NM_044472	CDC42
225685_at	0.268204	0.0888624	NM_001270437	CDC42EP3
209288_s_at	0.430078	0.06677	NM_001270437	CDC42EP3
235196_at	0.119985	0.000620541	NM_024529	CDC73
229828_at	0.13995	0.0322	NM_024529	CDC73
213348_at	0.247075	0.00669366	NM_000076	CDKN1C
228456_s_at	0.310968	0.0361738	NM_003818	CDS2
203098_at	0.0555229	0.0110001	NM_004824	CDYL
203100_s_at	0.0686156	0.0199841	NM_004824	CDYL
225527_at	0.430169	0.071342	NM_001806	CEBPG
209172_s_at	0.0883908	0.00558257	NM_016343	CENPF
213165_at	0.383387	0.00758778	NM_014810	CEP350
203493_s_at	0.399943	0.12646	NM_001243777	CEP57
224352_s_at	0.138548	0.0567023	NM_021914	CFL2
224599_at	0.0310294	0.00587091	NM_003663	CGGBP1
224600_at	0.0714378	0.034099	NM_003663	CGGBP1
235791_x_at	0.175416	0.0167902	NM_001270	CHD1
225026_at	0.465125	0.0484473	NM_032221	CHD6
212615_at	0.135841	0.0024876	NM_025134	CHD9
238075_at	0.223873	0.0446239	NR_045204	CHEK1
227871_at	0.373925	0.0237487	NM_000390	CHM
226350_at	0.461215	0.1008	NM_001821	CHML
202536_at	0.112472	0.0109647	NM_001244644	CHMP2B
225498_at	0.138527	0.00166705	NM_176812	CHMP4B
213385_at	0.164917	0.0420215	NM_004067	CHN2
217501_at	0.230284	0.00109627	NM_004804	CIAO1
239053_at	0.380846	0.0432636	NM_004804	CIAO1
244275_at	0.306605	0.104358	NM_001008388	CISD2
212308_at	0.320641	0.0107969	NM_001207044	CLASP2
201734_at	0.386395	0.180489	NM_001829	CLCN3
226274_at	0.256979	0.115204	NM_001127899	CLCN5
232127_at	0.312234	0.027584	NM_001127899	CLCN5
226273_at	0.316462	0.0704154	NM_001127899	CLCN5
220132_s_at	0.313623	0.141694	NR_036693	CLEC2D
201769_at	0.38789	0.102487	NM_001195555	CLINT1
228751_at	0.0986392	0.0323218	NM_020666	CLK4
227531_at	0.0937168	0.00448699	NM_001267843	CLOCK
225856_at	0.158195	0.0281637	NM_001267843	CLOCK
217870_s_at	0.421087	0.0558291	NM_016308	CMPK1
227731_at	0.272866	0.0528864	NM_001127195	CNBP
222476_at	0.259542	0.0650023	NM_015455	CNOT6
227119_at	0.37086	0.160244	NM_144571	CNOT6L
225053_at	0.187484	0.00116791	NM_013354	CNOT7
202163_s_at	0.12508	0.0149141	NM_004779	CNOT8
239989_at	0.40593	0.188998	NM_001114395	CNTLN
231879_at	0.230018	0.0894336	NM_004370	COL12A1
225664_at	0.275939	0.142282	NM_004370	COL12A1
215076_s_at	0.431011	0.0580483	NM_000090	COL3A1
211980_at	0.171389	0.0573373	NM_001845	COL4A1
229779_at	0.187573	0.010382	NM_000092	COL4A4
212488_at	0.274926	0.139958	NM_000093	COL5A1
221729_at	0.262561	0.0204915	NM_000393	COL5A2
226910_at	0.0272619	0.00435075	NM_016094	COMMD2
209838_at	0.0186346	0.0760936	NM_001143887	COPS2
214260_at	0.496393	0.147949	NM_006710	COPS8
222409_at	0.186204	0.04711	NM_014325	CORO1C
222504_s_at	0.380736	0.0358296	NM_001142288	COX4NB
201941_at	0.129403	0.00126227	NM_001304	CPD
235019_at	0.415687	0.116239	NM_001874	CPM
202118_s_at	0.21216	0.0903872	NM_003909	CPNE3
239135_at	0.274627	0.0467442	NM_018340	CPPED1
204920_at	0.32849	0.139634	NM_001122633	CPS1
202469_s_at	0.0796884	0.0163496	NM_007007	CPSF6
226934_at	0.395295	0.163241	NM_007007	CPSF6
225572_at	0.106612	0.00632636	NM_134442	CREB1
237289_at	0.164628	0.0164032	NM_134442	CREB1
225565_at	0.206537	0.0252657	NM_134442	CREB1
204314_s_at	0.423319	0.0132669	NM_134442	CREB1
230511_at	0.259243	0.0184019	NM_182717	CREM
209967_s_at	0.470948	0.100428	NM_182717	CREM
202551_s_at	0.324269	0.088462	NM_016441	CRIM1
225690_at	0.219194	0.0581296	NM_015083	CRKRS
225691_at	0.258791	0.0770417	NM_015083	CRKRS
225324_at	0.0797149	0.0029009	NM_019095	CRLS1
227138_at	0.290052	0.0161063	NM_006371	CRTAP
201111_at	0.407857	0.0600674	NR_045796	CSE1L
208774_at	0.458472	0.174478	NM_001893	CSNK1D
227767_at	0.275857	0.0378842	NM_001044722	CSNK1G3
227105_at	0.133803	0.0179903	NM_024790	CSPP1
207337_at	0.361131	0.0967989	NM_172377	CTAG2
201218_at	0.208313	0.0067739	NM_001329	CTBP2
201219_at	0.344301	0.0185855	NM_001329	CTBP2
218923_at	0.336558	0.091832	NM_004388	CTBS
201905_s_at	0.350633	0.0262055	NM_005808	CTDSPL
222819_at	0.30382	0.00784708	NM_175859	CTPS2
226000_at	0.104324	0.0544139	NM_018704	CTTNBP2NL
231822_at	0.185322	0.00448357	NM_018704	CTTNBP2NL
203078_at	0.0127088	0.130469	NM_003591	CUL2
201370_s_at	0.00850726	0.00185898	NM_003590	CUL3
201424_s_at	0.149633	0.0062016	NM_001008895	CUL4A
202214_s_at	0.0966679	0.0688048	NM_001079872	CUL4B
203531_at	0.303818	0.058955	NM_003478	CUL5
225937_at	0.227747	0.142363	NM_001202543	CUX1
226374_at	0.453533	0.0885597	NM_001338	CXADR
227520_at	0.398244	0.068254	NM_001168683	CXorf15
1557954_at	0.438266	0.071742	NM_001168683	CXorf15
228700_at	0.31107	0.0113214	NM_144970	CXorf38
225216_at	0.243633	0.00665297	NM_207318	CXorf39
224516_s_at	0.325856	0.0127127	NM_016463	CXXC5
233955_x_at	0.461402	0.0300189	NM_016463	CXXC5
227382_at	0.0866898	0.0183401	NM_030579	CYB5B
238554_at	0.116316	0.192748	NM_030579	CYB5B
222453_at	0.150441	0.150962	NM_001256909	CYBRD1
229415_at	0.410206	0.144632	NM_018947	CYCS
39582_at	0.490855	0.0138864	NM_001042412	CYLD
201278_at	0.0501422	0.0447023	NM_001244871	DAB2
201280_s_at	0.0889185	0.0340133	NM_001244871	DAB2
208281_x_at	0.450017	0.153587	NM_020364	DAZ1 /// DAZ2 /// DAZ3 /// DAZ4 /// LOC732447
229813_x_at	0.188223	9.74517e-05	NM_018959	DAZAP1
226620_x_at	0.25772	0.00862907	NM_018959	DAZAP1
231919_at	0.39406	0.023827	NM_001918	DBT
222889_at	0.339114	0.0330476	NM_022836	DCLRE1B
201894_s_at	0.095568	0.000231901	NM_133504	DCN
209335_at	0.303068	0.0225927	NM_133504	DCN
222679_s_at	0.290452	0.0832161	NM_020640	DCUN1D1
208896_at	0.252852	0.0710355	NM_006773	DDX18
212515_s_at	0.300447	0.00717852	NM_001356	DDX3X
201210_at	0.388746	0.0165717	NM_001356	DDX3X
228039_at	0.0749246	0.00674525	NM_014829	DDX46
225886_at	0.0737498	0.0407986	NM_004396	DDX5
222793_at	0.187833	0.0763965	NM_014314	DDX58
209250_at	0.309915	0.0134406	NM_003676	DEGS1
238787_at	0.15313	0.0472548	NM_001195215	DENND1B
228032_s_at	0.221908	0.043721	NM_001195215	DENND1B
228551_at	0.242715	0.0392386	NM_144973	DENND5B
221509_at	0.306395	0.000642874	NM_003677	DENR
231896_s_at	0.461254	0.0391603	NM_003677	DENR
235545_at	0.0654013	0.00811059	NM_001114120	DEPDC1
218172_s_at	0.447118	0.0425047	NM_024295	DERL1
202534_x_at	0.402203	0.00393823	NM_000791	DHFR
48808_at	0.402841	0.00870471	NM_000791	DHFR
212888_at	0.196516	0.0239468	NM_001195573	DICER1
213229_at	0.282163	0.0508047	NM_001195573	DICER1
214247_s_at	0.299403	0.134784	NM_015881	DKK3
212728_at	0.217927	0.176026	NM_001166278	DLG3
203881_s_at	0.150707	0.0656166	NM_004014	DMD
227808_at	0.211777	0.0449474	NM_013238	DNAJC15
238115_at	0.0805949	0.00275118	NM_152686	DNAJC18
225358_at	0.303743	0.0409237	NR_033721	DNAJC19
230893_at	0.157107	0.0127138	NM_001012339	DNAJC21
204720_s_at	0.387212	0.0227209	NM_001256865	DNAJC6
226309_at	0.487121	0.0496072	NM_001201366	DNAL1
226154_at	0.360145	0.0213901	NM_012063	DNM1L
222360_at	0.107595	0.079398	NM_015958	DPH5
212792_at	0.199146	0.109044	NM_015283	DPY19L1
226721_at	0.0930732	0.0336532	NM_181787	DPY19L4
226817_at	0.0959603	0.115604	NM_004949	DSC2
206032_at	0.120721	0.0110362	NM_001941	DSC3
232235_at	0.108548	0.0073318	NM_032160	DSEL
232825_s_at	0.294791	0.1105	NM_032160	DSEL
212254_s_at	0.159026	0.00320295	NM_015548	DST
229984_at	0.146931	0.0185056	NM_020234	DTWD1
224832_at	0.265756	0.00999625	NM_030640	DUSP16
208955_at	0.474489	0.12266	NM_001025249	DUT
201908_at	0.494079	0.151635	NM_004423	DVL3
224616_at	0.288443	0.0524386	NM_006141	DYNC1LI2
224614_at	0.366556	0.0195039	NM_006141	DYNC1LI2
223087_at	0.445251	0.00673144	NM_018479	ECHDC1
225885_at	0.307675	0.000513016	NM_003566	EEA1
227708_at	0.236345	0.0135037	NM_001402	EEF1A1
227955_s_at	0.326346	0.0382581	NM_001962	EFNA5
202668_at	0.379262	0.187675	NM_004093	EFNB2
225645_at	0.101719	0.0617821	NM_012153	EHF
201017_at	0.125896	0.0138784	NM_001412	EIF1AP1 /// EIF1AX
201018_at	0.206893	0.014208	NM_001412	EIF1AP1 /// EIF1AX
227930_at	0.316077	0.199712	NM_017629	EIF2C4
201143_s_at	0.290121	0.0320893	NM_004094	EIF2S1
201142_at	0.290636	0.0968307	NM_004094	EIF2S1
208725_at	0.13593	0.00672035	NM_003908	EIF2S2
208264_s_at	0.419397	0.177317	NM_003758	EIF3J
201436_at	0.0112924	0.0362669	NM_001968	EIF4E
208706_s_at	0.407408	0.00694414	NM_001969	EIF5
235289_at	0.228846	0.0724982	NM_020390	EIF5A2
223598_at	0.49575	0.0163367	NM_020390	EIF5A2
201726_at	0.410834	0.0385191	NM_001419	ELAVL1
203822_s_at	0.442197	0.181656	NM_201999	ELF2
229842_at	0.327612	0.099985	NM_001114309	ELF3
222636_at	0.164141	0.196446	NM_001973	ELK4
222635_s_at	0.366398	0.124062	NM_001973	ELK4
226982_at	0.120885	0.0443609	NM_012081	ELL2
226502_at	0.211331	0.0148111	NM_153702	ELMOD2
204796_at	0.263671	0.090568	NM_004434	EML1
223068_at	0.255605	0.000170291	NM_001145076	EML4
225078_at	0.108239	0.150398	NM_001424	EMP2
222433_at	0.145986	0.00108699	NM_001008493	ENAH
32042_at	0.322433	0.00885797	NM_182314	ENOX2
228952_at	0.109873	0.0958094	NM_006208	ENPP1
229088_at	0.134805	0.163911	NM_006208	ENPP1
204076_at	0.310249	0.0203034	NM_001128930	ENTPD4
226775_at	0.0625534	0.0179731	NM_020189	ENY2
226776_at	0.0780022	0.00276503	NM_020189	ENY2
212375_at	0.238428	0.00218255	NM_015409	EP400
212681_at	0.399485	0.196275	NM_012307	EPB41L3
228256_s_at	0.363141	0.00351307	NM_022140	EPB41L4A
220161_s_at	0.227908	0.0822548	NM_018424	EPB41L4B
230951_at	0.161914	0.0165361	NM_001184939	EPB41L5
209589_s_at	0.228931	0.0268769	NM_004442	EPHB2
232165_at	0.27824	0.0347772	NM_031308	EPPK1
232164_s_at	0.316004	0.0348575	NM_031308	EPPK1
217886_at	0.282823	0.0622314	NM_001981	EPS15
209788_s_at	0.400026	0.0822981	NM_001040458	ERAP1
230108_at	0.194379	0.000125956	NM_000124	ERCC6
213541_s_at	0.358223	0.0492	NM_001243429	ERG
222603_at	0.414783	0.00243291	NM_024896	ERMP1
231944_at	0.278199	0.0260401	NM_019891	ERO1LB
201574_at	0.0886562	0.0192321	NM_004730	ETF1
225290_at	0.282572	0.129969	NM_018638	ETNK1
226432_at	0.30318	0.0169367	NM_018638	ETNK1
224833_at	0.266982	0.0376039	NM_001143820	ETS1
201328_at	0.365081	0.0674707	NM_005239	ETS2
210887_s_at	0.317159	0.132821	NM_153717	EVC
226270_at	0.257795	0.0956104	NR_073064	EXOC2
228418_at	0.423329	0.0562413	NM_006544	EXOC5
238877_at	0.0789991	0.00440524	NM_172105	EYA4
223000_s_at	0.314545	0.164803	NM_016946	F11R
214285_at	0.439641	0.069495	NM_004102	FABP3
226905_at	0.399877	0.0396873	NM_182705	FAM101B
244650_at	0.489603	0.0593924	NM_019018	FAM105A
229268_at	0.360376	0.152558	NM_138348	FAM105B
223058_at	0.473264	0.0909605	NM_031453	FAM107B
213455_at	0.160562	0.0580416	NR_033290	FAM114A1
226431_at	0.124915	0.00963361	NM_173511	FAM117B
225361_x_at	0.162555	0.0172233	NM_001166600	FAM122B
230519_at	0.481695	0.00596772	NM_145019	FAM124A
227239_at	0.262528	0.0125494	NM_032581	FAM126A
231131_at	0.142026	0.046233	NM_001171111	FAM133A
222129_at	0.344045	0.0913605	NM_024293	FAM134A
241808_at	0.0998205	0.0223441	NM_016010	FAM164A
225684_at	0.229379	0.153677	NM_001100595	FAM33A
224820_at	0.414376	0.0278926	NM_198076	FAM36A
228987_at	0.182245	0.00746864	NM_016623	FAM49B
228115_at	0.0462747	0.19724	NM_001242409	FAM59A
235065_at	0.138913	0.130991	NM_001242409	FAM59A
224698_at	0.0439497	0.00475834	NM_020728	FAM62B
239770_at	0.416716	0.181834	NM_031913	FAM62C
228604_at	0.215269	0.145357	NM_001143915	FAM76A
218689_at	0.309094	0.0833956	NM_022725	FANCF
231971_at	0.388897	0.111555	NM_020937	FANCM
224866_at	0.100552	0.00494564	NM_032228	FAR1
224865_at	0.153525	0.0262314	NM_032228	FAR1
235318_at	0.0950263	0.0706674	NM_000138	FBN1
225328_at	0.411024	0.153121	NM_001242463	FBXO32
212987_at	0.368639	0.0522047	NM_033481	FBXO9
235195_at	0.37903	0.0402706	NM_012164	FBXW2
225643_at	0.0581806	0.00295692	NM_144578	FCF1 /// MAPK1IP1L
212644_s_at	0.206952	0.0248505	NM_144578	FCF1 /// MAPK1IP1L
212643_at	0.219996	0.000865899	NM_144578	FCF1 /// MAPK1IP1L
239161_at	0.0834059	0.0998316	NM_004109	FDX1
203115_at	0.0510291	0.0142108	NM_000140	FECH
230559_x_at	0.444914	0.019713	NM_139241	FGD4
226799_at	0.0499347	0.100242	NM_018351	FGD6
204422_s_at	0.0969931	0.00414474	NM_002006	FGF2
233898_s_at	0.154837	0.00731119	NM_015633	FGFR1OP2
203638_s_at	0.130194	0.132774	NR_073009	FGFR2
204379_s_at	0.358474	0.00656853	NM_022965	FGFR3
235311_at	0.427962	0.0402646	NM_017946	FKBP14
230728_at	0.486724	0.121454	NM_017946	FKBP14
231130_at	0.252255	0.169772	NM_001135212	FKBP7
219383_at	0.149759	0.00305675	NM_001160169	FLJ14213
226485_at	0.403641	0.0940089	NM_019086	FLJ20674
64900_at	0.439146	0.144787	NM_001077419	FLJ22167
226756_at	0.0622924	0.0344564	NM_175884	FLJ36031
244761_at	0.432309	0.141273	NM_001164479	FLJ44606
204359_at	0.139508	0.15147	NM_013231	FLRT2
228191_at	0.0987615	0.00110487	NM_014053	FLVCR1
202304_at	0.222587	0.00652932	NM_001079673	FNDC3A
225032_at	0.404742	0.0013352	NM_001135095	FNDC3B
218031_s_at	0.365438	0.0630623	NM_001085471	FOXN3
222494_at	0.411059	0.0265624	NM_001085471	FOXN3
224838_at	0.218813	0.0917565	NM_001244808	FOXP1
224837_at	0.305027	0.0294031	NM_001244808	FOXP1
241858_at	0.363598	0.160775	NM_001199329	FPGT
214211_at	0.491678	0.0410515	NM_002032	FTH1
206095_s_at	0.362083	0.00413121	NM_001191006	FUSIP1
204299_at	0.18749	0.0716834	NM_054016	FUSIP1 /// LOC642558
214046_at	0.214381	0.131227	NM_006581	FUT9
230201_at	0.0327329	0.0681183	NM_005087	FXR1
235960_at	0.159775	0.0502173	NM_005087	FXR1
201636_at	0.265409	0.0499474	NM_005087	FXR1
212486_s_at	0.10405	0.168107	NM_153048	FYN
239082_at	0.296741	0.167527	NM_145866	FZD3
221245_s_at	0.475771	0.123113	NM_003468	FZD5
223257_at	0.0640239	0.00772505	NM_017769	G2E3
223256_at	0.109366	0.0064235	NM_017769	G2E3
223255_at	0.197606	0.0174417	NM_017769	G2E3
208841_s_at	0.11247	0.12296	NM_012297	G3BP2
229114_at	0.166686	0.047311	NM_002039	GAB1
227428_at	0.149903	0.0163032	NM_002040	GABPA
201724_s_at	0.217945	0.00690985	NM_020474	GALNT1
217788_s_at	0.404267	0.186804	NM_004481	GALNT2 /// LOC100132910
231832_at	0.372328	0.0871293	NM_001199781	GALNT4 /// WDR51B
222587_s_at	0.408691	0.020307	NM_017423	GALNT7
222526_at	0.1793	0.00472426	NM_017660	GATAD2A
225430_at	0.497506	0.0716537	NR_033684	GATC
202922_at	0.261895	0.019518	NM_001197115	GCLC
236140_at	0.405665	0.097483	NM_002061	GCLM
212243_at	0.250299	0.0471939	NM_001018091	GCOM1 /// GRINL1A
225153_at	0.152806	0.0217854	NM_024996	GFM1
226886_at	0.235405	0.0455376	NM_002056	GFPT1
209248_at	0.349433	0.00732884	NM_014394	GHITM
237052_x_at	0.339414	0.0925609	NM_001103146	GIGYF2
228776_at	0.312988	0.00429245	NM_001080383	GJC1
214681_at	0.388886	0.0655305	NM_001205019	GK
227525_at	0.124601	0.0461586	NM_138426	GLCCI1
225700_at	0.30386	0.0605113	NM_138426	GLCCI1
225918_at	0.269353	0.0247961	NM_012201	GLG1
203159_at	0.187607	0.0049603	NM_014905	GLS
221510_s_at	0.198122	0.00668226	NM_001256310	GLS
203157_s_at	0.41995	0.0412182	NM_014905	GLS
202544_at	0.230984	0.0182234	NM_004124	GMFB
221737_at	0.430908	0.0177101	NM_007353	GNA12
227692_at	0.0280411	0.0326857	NM_002069	GNAI1
201181_at	0.136427	0.00629146	NM_006496	GNAI3
200745_s_at	0.152613	0.103772	NM_002074	GNB1
212294_at	0.467901	0.0149757	NM_018841	GNG12
217632_at	0.421542	0.145116	NM_019067	GNL3L
217819_at	0.188504	0.0242566	NM_016099	GOLGA7
222552_at	0.0643361	0.0170599	NM_016072	GOLT1B
225022_at	0.134762	0.0390961	NM_020399	GOPC
213021_at	0.141615	0.00641353	NM_004871	GOSR1
213020_at	0.195701	0.0157686	NM_004871	GOSR1
225420_at	0.376709	0.0599357	NM_001244949	GPAM
224648_at	0.109556	0.00429388	NM_001127235	GPBP1
225447_at	0.306503	0.00217517	NM_001083112	GPD2
238752_at	0.175531	0.0797707	NM_001503	GPLD1
209167_at	0.0606073	0.177581	NM_001001995	GPM6B
239533_at	0.111276	0.0592029	NM_001267051	GPR155
230369_at	0.468619	0.0300931	NM_153832	GPR161
1566257_at	0.286428	0.116365	NM_180989	GPR180
1556021_at	0.295344	0.0862277	NM_180989	GPR180
209630_s_at	0.108213	0.0124918	NM_005302	GPR37
214586_at	0.185418	0.132436	NM_005302	GPR37
228141_at	0.326915	0.0551553	NM_001008397	GPX8
209409_at	0.0778373	0.00776142	NM_005311	GRB10
229394_s_at	0.119925	0.00485458	NM_004491	GRLF1
226881_at	0.334281	0.028728	NM_152407	GRPEL2
215030_at	0.0295679	0.0176671	NM_001098477	GRSF1
217595_at	0.173496	0.0088948	NM_002094	GSPT1
225433_at	0.202285	0.0115935	NM_015859	GTF2A1
202451_at	0.340794	0.0268632	NM_001142307	GTF2H1
230177_at	0.167448	0.0110728	NR_033417	GTF2H2 /// GTF2H2B /// GTF2H2C /// GTF2H2D
222604_at	0.337158	0.0242541	NM_012086	GTF3C3
230684_at	0.0801461	0.00654008	NM_033107	GTPBP10
239773_at	0.424277	0.0470521	NM_033107	GTPBP10
242342_at	0.0428283	0.00304931	NM_000855	GUCY1A2
228731_at	0.374278	0.115881	NM_000855	GUCY1A2
230665_at	0.428095	0.123227	NM_000855	GUCY1A2
224646_x_at	0.127206	0.00953339	NR_002196	H19
220936_s_at	0.250035	0.0682048	NM_177925	H2AFJ
212205_at	0.135835	0.0205879	NM_138635	H2AFV
211999_at	0.242514	0.0132291	NM_005324	H3F3B
211998_at	0.487538	0.012076	NM_005324	H3F3B
232341_x_at	0.209535	0.170374	NM_014282	HABP4
201034_at	0.494878	0.00117085	NM_001184705	HADH
213054_at	0.455741	0.0577062	NM_015302	HAUS5
222685_at	0.156094	0.0199382	NM_001270890	HAUS6
203745_at	0.270923	0.0371098	NM_001171991	HCCS
235264_at	0.0865528	0.0855689	NM_013320	HCFC2
232088_x_at	0.231768	0.0366217	NR_027036	hCG_2039027
1557167_at	0.253898	0.0273553	NR_026790	HCG11
242618_at	0.135228	0.0137114	NR_024052	HCG18
204225_at	0.246506	0.105589	NM_006037	HDAC4
203260_at	0.400213	0.0333058	NM_016063	HDDC2
213069_at	0.399322	0.160316	NM_020733	HEG1
225910_at	0.272292	0.00988944	NM_014877	HELZ
242317_at	0.301959	0.0755443	NM_001099669	HIGD1A
226364_at	0.275091	0.140182	NM_001243198	HIP1
205425_at	0.425758	0.0405692	NM_001243198	HIP1
212641_at	0.0502039	0.0112842	NM_006734	HIVEP2
210719_s_at	0.403922	0.0607426	NM_006339	HMG20B
221750_at	0.425398	0.0572512	NM_002130	HMGCS1
209786_at	0.290934	0.00199679	NM_006353	HMGN4
209787_s_at	0.305478	0.00862711	NM_006353	HMGN4
222396_at	0.457501	0.0464515	NM_016185	HN1
212109_at	0.381034	0.00741152	NM_144570	HN1L
212115_at	0.402259	0.0713654	NM_144570	HN1L
228772_at	0.0616836	0.00685039	NM_006895	HNMT
213356_x_at	0.396939	0.00640185	NR_002944	HNRNPA1
211932_at	0.0554131	0.0269732	NM_194247	HNRNPA3 /// HNRNPA3P1
211933_s_at	0.0792588	0.0236345	NM_194247	HNRNPA3 /// HNRNPA3P1
211929_at	0.329695	0.192795	NM_194247	HNRNPA3 /// HNRNPA3P1
227110_at	0.162443	0.130221	NM_001077443	HNRNPC
208990_s_at	0.0769037	3.16594e-05	NM_012207	HNRNPH3
200097_s_at	0.445298	0.0913519	NM_031263	HNRNPK
225805_at	0.0806106	0.0133829	NM_031844	HNRNPU
235603_at	0.174901	0.0253518	NM_031844	HNRNPU
225405_at	0.319674	0.0223745	NM_001079559	HNRNPUL2
209068_at	0.0389316	0.0722239	NM_001207000	HNRPDL
225792_at	0.214259	0.0478497	NM_015888	HOOK1
236192_at	0.0655609	0.0224954	NM_032410	HOOK3
226395_at	0.194319	0.0831999	NM_032410	HOOK3
229400_at	0.379728	0.0189891	NM_002148	HOXD10
203284_s_at	0.0783853	0.00232639	NM_012262	HS2ST1
203283_s_at	0.171984	0.0062427	NM_012262	HS2ST1
37512_at	0.202941	0.108225	NM_003725	HSD17B6
209512_at	0.226258	0.00383551	NM_032303	HSDL2
202557_at	0.414819	0.0271167	NM_006948	HSPA13
226188_at	0.157018	0.0223724	NM_014181	HSPC159
202390_s_at	0.399518	0.0265878	NM_002111	HTT
226692_at	0.295665	0.0347317	NM_001199878	HYPK /// SERF2
212221_x_at	0.117284	0.0111728	NM_001166550	IDS
212223_at	0.242755	0.0123246	NM_001166550	IDS
203595_s_at	0.343293	0.00914861	NM_012420	IFIT5
225669_at	0.0890066	0.0423459	NM_000629	IFNAR1
230048_at	0.0703475	0.0828895	NM_001007245	IFRD1
202146_at	0.316593	0.0456421	NM_001007245	IFRD1
226098_at	0.082792	0.0252924	NM_020800	IFT80
225330_at	0.406915	0.0262433	NM_000875	IGF1R
202490_at	0.282018	0.194728	NM_003640	IKBKAP
209341_s_at	0.272844	0.0213481	NM_001556	IKBKB
236249_at	0.1425	0.0567752	NM_153687	IKIP
201887_at	0.278639	0.0214626	NM_001560	IL13RA1
218637_at	0.400155	0.100503	NM_018439	IMPACT
208415_x_at	0.322561	0.137297	NM_001267728	ING1
227087_at	0.179194	0.0580085	NM_004027	INPP4A
204552_at	0.276896	0.0330194	NM_004027	INPP4A
235695_at	0.3127	0.0813389	NM_004027	INPP4A
235283_at	0.222849	0.0504725	NM_012141	INTS6
218783_at	0.0919154	0.0243528	NM_001199811	INTS7
211952_at	0.089049	0.00115143	NM_002271	IPO5
211953_s_at	0.125259	0.0613891	NM_002271	IPO5
225528_at	0.494665	0.178515	NM_006390	IPO8
244703_x_at	0.314292	0.102929	NM_018085	IPO9
221974_at	0.199691	0.011678	NR_023915	IPW
225892_at	0.0866154	0.0104268	NM_004136	IREB2
224571_at	0.0990607	0.00129146	NM_001077397	IRF2BP2
224570_s_at	0.299185	0.0610365	NM_001077397	IRF2BP2
242979_at	0.235329	0.0126285	NM_005544	IRS1
209274_s_at	0.262907	0.00796126	NM_030940	ISCA1
235057_at	0.203504	0.00143922	NM_001257137	ITCH
239101_at	0.280019	0.121705	NM_001257137	ITCH
217731_s_at	0.0922518	0.0225727	NM_021999	ITM2B
203710_at	0.421636	0.110038	NM_001168272	ITPR1
202660_at	0.17869	0.0655747	NM_002223	ITPR2
201362_at	0.431433	0.197518	NM_006469	IVNS1ABP
225798_at	0.0186535	0.163271	NM_175061	JAZF1
226352_at	0.277613	0.0381265	NM_152405	JMY
222471_s_at	0.156869	0.007373	NM_020122	KCMF1
242887_at	0.170943	0.0309909	NM_020122	KCMF1
1552897_a_at	0.455113	0.149502	NM_172344	KCNG3
226518_at	0.199256	0.00745952	NM_031954	KCTD10
212188_at	0.0642105	0.03146	NM_138444	KCTD12
222668_at	0.245073	0.165509	NM_001129995	KCTD15
222664_at	0.344686	0.117303	NM_001129995	KCTD15
208988_at	0.255871	0.0238085	NR_027473	KDM2A
230226_s_at	0.179704	0.0952733	NM_001042603	KDM5A
226371_at	0.181737	0.0096884	NM_001042603	KDM5A
239207_at	0.335624	0.0696233	NM_001146702	KDM5C
203991_s_at	0.31567	0.018067	NM_021140	KDM6A
229850_at	0.0167268	0.0224021	NM_002035	KDSR
1558279_a_at	0.0397456	0.00247224	NM_002035	KDSR
211713_x_at	0.363223	0.00799835	NM_014736	KIAA0101
212056_at	0.136062	0.160849	NM_014615	KIAA0182
232366_at	0.305404	0.13912	NM_014743	KIAA0232
201778_s_at	0.49443	0.0819474	NM_014774	KIAA0494
214961_at	0.243688	0.181012	NM_015233	KIAA0774
244676_s_at	0.41447	0.104303	NM_015233	KIAA0774
227465_at	0.376735	0.131148	NM_015329	KIAA0892
213034_at	0.414145	0.124279	NM_025164	KIAA0999
204156_at	0.456375	0.112942	NM_025164	KIAA0999
226816_s_at	0.0322096	0.0201891	NM_020696	KIAA1143
236325_at	0.209774	0.00744015	NM_020802	KIAA1377
235956_at	0.290881	0.0434304	NM_020802	KIAA1377
238818_at	0.216333	0.0597735	NM_015496	KIAA1429
225506_at	0.145513	0.00102693	NM_020854	KIAA1468
231855_at	0.245311	0.0389216	NM_020890	KIAA1524
232921_at	0.444765	0.160801	NM_001164665	KIAA1549
238885_at	0.478877	0.0450385	NM_001164665	KIAA1549
228453_at	0.343528	0.0809797	NM_020964	KIAA1632
228334_x_at	0.308766	0.0949485	NM_001040157	KIAA1712
225717_at	0.106671	0.0370098	NM_030650	KIAA1715
216379_x_at	0.150335	0.148966	NM_153369	KIAA1919
235072_s_at	0.255378	0.0868195	NM_001105568	KIF13A
225878_at	0.407587	0.0225782	NM_183416	KIF1B
228680_at	0.243551	0.0693972	NM_007054	KIF3A
218486_at	0.356528	0.0286458	NM_003597	KLF11
227261_at	0.406575	0.183969	NM_007249	KLF12
225133_at	0.288324	0.0355103	NM_016531	KLF3
209211_at	0.466342	0.0251762	NM_001730	KLF5
1552733_at	0.333824	0.0117964	NM_172193	KLHDC1
210111_s_at	0.491142	0.0820387	NM_014997	KLHDC10
225732_at	0.0280288	0.0828302	NM_020782	KLHDC5
225961_at	0.0555076	0.085207	NM_020782	KLHDC5
213610_s_at	0.411445	0.0916661	NM_144711	KLHL23
226158_at	0.0856789	0.116394	NM_017644	KLHL24
242088_at	0.0996472	0.0253249	NM_017644	KLHL24
227565_at	0.163279	0.00312088	NM_001007075	KLHL5
213117_at	0.229514	0.0118436	NM_018847	KLHL9
221502_at	0.115397	0.00143332	NM_002267	KPNA3
218303_x_at	0.383324	0.124147	NM_016618	KRCC1
222585_x_at	0.480984	0.174599	NM_016618	KRCC1
229785_at	0.411968	0.0493585	NM_004912	KRIT1
203202_at	0.0689639	0.000141126	NM_007043	KRR1
200771_at	0.185857	0.0146577	NM_002293	LAMC1
226671_at	0.275466	0.00830208	NM_002294	LAMP2
202020_s_at	0.457822	0.0374353	NM_006055	LANCL1
222561_at	0.387505	0.0634267	NM_018697	LANCL2
214155_s_at	0.216942	0.0197128	NM_199190	LARP4
208953_at	0.234618	0.0563358	NM_015155	LARP5
209894_at	0.259446	0.0113714	NM_001198689	LEPR
202594_at	0.0452393	0.00682988	NM_015344	LEPROTL1
212327_at	0.191159	0.0154308	NM_001112717	LIMCH1
202193_at	0.353943	0.0305168	NM_016733	LIMK2
212687_at	0.113016	0.0105726	NM_001193483	LIMS1
221568_s_at	0.103473	0.0227752	NM_018362	LIN7C
223350_x_at	0.329921	0.0416962	NM_018362	LIN7C
203293_s_at	0.305441	0.129935	NM_005570	LMAN1
224629_at	0.307926	0.0365352	NM_005570	LMAN1
222506_at	0.206054	0.015338	NM_022458	LMBR1
224036_s_at	0.207352	0.00829956	NM_022458	LMBR1
229537_at	0.112728	0.0769757	NM_006769	LMO4
227124_at	0.134196	0.0124434	NM_001135575	LOC221710
226382_at	0.367742	0.129502	NR_027322	LOC283070
236321_at	0.391644	0.0319816	NM_001145191	LOC285550
227940_at	0.330224	0.0426286	NR_036496	LOC339803
1557657_a_at	0.119869	0.0420098	NR_033986	LOC400238
226635_at	0.467228	0.0888708	NR_036592	LOC401504
225635_s_at	0.491684	0.167372	NR_036592	LOC401504
228908_s_at	0.0977833	0.0608146	NR_026943	LOC642852
228909_at	0.186851	0.080356	NR_026943	LOC642852
235497_at	0.460534	0.0852071	NR_047520	LOC643837
212248_at	0.232139	0.0626832	NM_178812	LOC644215 /// MTDH
212250_at	0.378476	0.00253811	NM_178812	LOC644215 /// MTDH
227277_at	0.395637	0.196016	NM_178812	LOC644215 /// MTDH
236283_x_at	0.319525	0.0187305	NR_027053	LOC646214
215446_s_at	0.446988	0.198153	NM_002317	LOX
227889_at	0.158092	0.0367668	NM_017839	LPCAT2
202651_at	0.124868	0.0364662	NM_014873	LPGAT1
227476_at	0.433971	0.000182904	NM_014873	LPGAT1
47560_at	0.395684	0.199143	NM_014921	LPHN1
235000_at	0.49219	0.0847132	NM_005578	LPP
219631_at	0.405558	0.18462	NM_013437	LRP12
228955_at	0.333516	0.195574	NM_001018054	LRP8
230194_at	0.0337956	0.0357588	NM_133259	LRPPRC
228314_at	0.375826	0.0443651	NM_032270	LRRC8C
202903_at	0.039441	0.00412162	NR_024466	LSM5
235470_at	0.00821956	0.014111	NM_016200	LSM8
230020_at	0.389607	0.0488735	NM_016200	LSM8
217842_at	0.410408	0.0958609	NM_001244585	LUC7L2
227763_at	0.110931	0.0969899	NM_001195685	LYPD6
230174_at	0.0588445	0.0276742	NM_138794	LYPLAL1
208634_s_at	0.328054	0.0252916	NM_012090	MACF1
1566324_a_at	0.0996428	0.0585797	NM_001031804	MAF
225474_at	0.1742	0.0449484	NM_015520	MAGI1
221760_at	0.0756798	0.00175865	NM_005907	MAN1A1
226441_at	0.155418	0.0280075	NM_006609	MAP3K2
206853_s_at	0.494511	0.00338118	NM_003188	MAP3K7
227357_at	0.218888	0.0674377	NM_152787	MAP3K7IP3
218181_s_at	0.0666222	0.00559314	NM_001242560	MAP4K4
222547_at	0.125481	0.0117389	NM_001242560	MAP4K4
222548_s_at	0.133596	0.00530688	NM_001242560	MAP4K4
203552_at	0.216687	0.00030292	NM_006575	MAP4K5
225781_at	0.252551	0.0514293	NM_002752	MAPK9
222426_at	0.219828	0.00479325	NM_024117	MAPKAP1
227562_at	0.33917	0.146144	NM_021970	MAPKSP1
213489_at	0.126807	0.045418	NM_014268	MAPRE2
225897_at	0.0190489	0.0381321	NM_002356	MARCKS
226653_at	0.0224301	0.0729634	NM_018650	MARK1
228012_at	0.230082	0.0163498	NM_001194954	MATR3
230298_at	0.406093	0.0836478	NM_203406	MBLAC2
229498_at	0.0266961	0.0352313	NM_001170704	MBNL3
230113_at	0.224339	0.0150825	NM_001170704	MBNL3
225407_at	0.477382	0.102232	NM_001025100	MBP
226225_at	0.337666	0.0744996	NM_001085377	MCC
209623_at	0.374824	0.010083	NM_022132	MCCC2
223570_at	0.0341274	0.1435	NM_182751	MCM10
238977_at	0.0811201	0.135402	NM_005915	MCM6
230110_at	0.337029	0.0563728	NM_153259	MCOLN2
211675_s_at	0.0312322	0.0265192	NM_199072	MDFIC
235162_at	0.276589	0.0955392	NR_024171	MDM4
225740_x_at	0.361671	0.0933911	NR_024171	MDM4
201986_at	0.413388	0.0420639	NM_005121	MED13
202611_s_at	0.274476	0.0330334	NM_004229	MED14
223115_at	0.318072	0.0249057	NM_004268	MED17
222438_at	0.308085	0.00996782	NM_014166	MED4
224675_at	0.170092	0.0634337	NM_015154	MESDC2
227993_at	0.0377066	0.00649923	NM_006838	METAP2
213899_at	0.142483	0.0196864	NM_006838	METAP2
238773_at	0.303432	0.058461	NM_001113528	METT5D1
212407_at	0.391622	0.0135069	NM_014955	METTL13
232194_at	0.132544	0.00651487	NM_022840	METTL4
232533_at	0.241585	0.0411036	NM_024770	METTL8
222447_at	0.0875835	0.0090556	NM_016025	METTL9
205442_at	0.163846	0.00947037	NM_021647	MFAP3L
213765_at	0.428771	0.152826	NM_003480	MFAP5
219137_s_at	0.0741431	0.0784635	NM_020194	MFF
203102_s_at	0.289798	0.0483771	NM_002408	MGAT2
225102_at	0.341207	0.154838	NM_001256585	MGLL
224722_at	0.316599	0.180256	NM_020774	MIB1
231975_s_at	0.358205	0.0120821	NM_152622	MIER3
1554449_at	0.395389	0.0996793	NM_152622	MIER3
229132_at	0.438072	0.0851395	NM_001261829	MINA
226066_at	0.232461	0.0162187	NM_006722	MITF
225526_at	0.238259	0.0536768	NM_013255	MKLN1
242984_at	0.291545	0.00318559	NM_013255	MKLN1
204783_at	0.28727	0.0284267	NM_001195434	MLF1
229305_at	0.473574	0.196154	NM_024629	MLF1IP
226981_at	0.260627	0.0462904	NM_001197104	MLL
212511_at	0.0586352	0.0389636	NM_001206946	MLLT10
242702_at	0.464882	0.0688806	NM_172250	MMAA
219909_at	0.0966966	0.0553353	NM_024302	MMP28
239272_at	0.207487	0.0180806	NM_001032278	MMP28
236262_at	0.301719	0.0967503	NM_024756	MMRN2
229568_at	0.145356	0.0699827	NM_024761	MOBKL2B
226844_at	0.238642	0.134519	NM_024761	MOBKL2B
202919_at	0.0539784	0.11828	NM_001204094	MOBKL3
227417_at	0.175864	0.0352353	NM_017898	MOSC2
201875_s_at	0.331966	0.00594507	NM_001146191	MPZL1
203780_at	0.364185	0.0136198	NM_005797	MPZL2
235352_at	0.0736692	0.0679804	NM_001195035	MR1
37408_at	0.348404	0.117923	NM_006039	MRC2
219648_at	0.422178	0.0181329	NM_018000	MREG
228077_at	0.454367	0.156312	NM_001031727	MRI1
238448_at	0.441787	0.0104857	NM_014763	MRPL19
243887_at	0.220299	0.00603028	NM_145212	MRPL30
225782_at	0.0571067	0.0671552	NM_001193461	MSRB3
222403_at	0.244144	0.00951482	NM_014342	MTCH2
209704_at	0.206174	0.00915458	NM_001164391	MTF2
209705_at	0.209239	0.0123408	NM_001164391	MTF2
225232_at	0.221212	0.00308225	NM_001040446	MTMR12
213278_at	0.300112	0.0072345	NM_015458	MTMR9
202959_at	0.246838	0.0638095	NM_000255	MUT
203361_s_at	0.338904	0.0613993	NR_037637	MYCBP
217623_at	0.0616086	0.0423517	NM_182493	MYLK3
238834_at	0.236409	0.168086	NM_182493	MYLK3
241730_at	0.200672	0.0127949	NM_001185118	MYNN
218926_at	0.341867	0.0659251	NM_001185118	MYNN
236718_at	0.427523	0.122375	NM_012334	MYO10
212364_at	0.137919	0.0633085	NM_001130158	MYO1B
227761_at	0.219375	0.0633367	NM_000259	MYO5A
225760_at	0.428721	0.0767693	NM_001085487	MYSM1
226547_at	0.308883	0.0375146	NM_001099413	MYST3
210016_at	0.340639	0.0257542	NM_015025	MYT1L
221867_at	0.366704	0.117589	NM_153029	N4BP1
209272_at	0.0552636	0.0239461	NM_005966	NAB1
208047_s_at	0.175584	0.0454539	NM_005966	NAB1
212803_at	0.24323	0.122567	NM_005967	NAB2
212993_at	0.382004	0.0673902	NM_144653	NACC2
217738_at	0.126955	0.0206802	NM_005746	NAMPT
1556121_at	0.129377	0.0669547	NM_004537	NAP1L1
226041_at	0.252641	0.0152799	NM_001122838	NAPEPLD
225448_at	0.136805	0.010533	NM_003826	NAPG
201969_at	0.0894295	0.00966172	NM_001195193	NASP
201517_at	0.325791	0.0059881	NM_007362	NCBP2
209061_at	0.239716	0.183453	NM_001174088	NCOA3
211352_s_at	0.27825	0.184485	NM_001174088	NCOA3
207700_s_at	0.289377	0.147417	NM_001174088	NCOA3
209060_x_at	0.466088	0.165755	NM_001174088	NCOA3
224566_at	0.136188	0.0928358	NR_028272	NCRNA00084
224565_at	0.222824	0.0420057	NR_028272	NCRNA00084
222423_at	0.0594255	0.00178487	NM_030571	NDFIP1
224801_at	0.140942	0.044384	NM_001161407	NDFIP2
236356_at	0.141652	0.0341097	NM_001199982	NDUFS1
203962_s_at	0.162058	0.0244437	NM_006393	NEBL
203961_at	0.235359	0.070295	NM_006393	NEBL
234984_at	0.395505	0.139602	NM_001135177	NEDD1
226974_at	0.363894	0.121873	NM_001144964	NEDD4L
202149_at	0.291355	0.0413183	NM_001142393	NEDD9
225270_at	0.206468	0.000725872	NM_001172624	NEO1
201829_at	0.365667	0.0271923	NM_001047160	NET1
226991_at	0.289876	0.0765362	NM_012340	NFATC2
217526_at	0.203114	0.00502026	NM_032815	NFATC2IP
217527_s_at	0.252852	0.0158572	NM_032815	NFATC2IP
212808_at	0.33628	0.00833142	NM_032815	NFATC2IP
218128_at	0.0538004	0.00321337	NM_006166	NFYB
218127_at	0.14706	0.00683915	NM_006166	NFYB
244704_at	0.242944	0.0186137	NM_006166	NFYB
201076_at	0.307235	0.0639062	NM_005008	NHP2L1
226490_at	0.440299	0.0075923	NM_020464	NHSL1
225921_at	0.15375	0.00455915	NM_020921	NIN
217896_s_at	0.405942	0.0220033	NM_024946	NIP30
225875_s_at	0.367481	0.0148021	NM_020448	NIPAL3
225876_at	0.370706	0.0168659	NM_020448	NIPAL3
212483_at	0.252824	0.0530304	NM_133433	NIPBL
222589_at	0.317086	0.095616	NM_016231	NLK
225942_at	0.365959	0.0121901	NM_020726	NLN
238530_at	0.428415	0.0687338	NM_012343	NNT
211951_at	0.0926728	0.0242921	NM_004741	NOLC1
229220_x_at	0.223378	0.0207839	NM_138400	NOM1
235410_at	0.367984	0.12556	NM_153240	NPHP3
219054_at	0.121845	0.0413929	NM_001204376	NPR3
201468_s_at	0.180214	0.170502	NM_000903	NQO1
225768_at	0.161834	0.0695808	NM_005126	NR1D2
229956_at	0.323072	0.031294	NM_003297	NR2C1
225477_s_at	0.25749	0.11922	NM_003298	NR2C2
216321_s_at	0.296943	0.108537	NM_001204261	NR3C1
209959_at	0.0388746	0.0096545	NM_006981	NR4A3
224985_at	0.305167	0.0279056	NM_002524	NRAS
242303_at	0.285733	0.03709	NM_001184935	NRG2
230592_at	0.37938	0.0369767	NM_015471	NSL1
224581_s_at	0.0929475	0.093457	NM_022731	NUCKS1
224582_s_at	0.0973454	0.0834105	NM_022731	NUCKS1
225438_at	0.125058	0.00781425	NM_032869	NUDCD1
228341_at	0.235027	0.0296646	NR_033268	NUDT16
235054_at	0.376194	0.0453777	NR_033268	NUDT16
224830_at	0.0614951	0.00860426	NM_007006	NUDT21
207545_s_at	0.330367	0.046905	NM_003744	NUMB
213682_at	0.313105	0.000602245	NM_007172	NUP50
218294_s_at	0.368411	0.000785609	NM_007172	NUP50
219334_s_at	0.244103	0.0406921	NM_001031716	OBFC2A
209240_at	0.387154	0.0259154	NM_181673	OGT
214306_at	0.0933735	0.00924122	NM_130837	OPA1
212213_x_at	0.111911	0.00311928	NM_130837	OPA1
202073_at	0.0783191	0.00735635	NM_001008213	OPTN
209627_s_at	0.112832	0.0222773	NM_015550	OSBPL3
212582_at	0.07807	0.000471733	NM_020841	OSBPL8
235197_s_at	0.393143	0.0419294	NM_014028	OSTM1
235198_at	0.393287	0.014744	NM_014028	OSTM1
222553_x_at	0.403986	0.0716388	NM_001198535	OXR1
1555824_a_at	0.435047	0.0987188	NM_001243127	PACS2
200816_s_at	0.0208008	0.000574998	NM_000430	PAFAH1B1
200813_s_at	0.116949	0.0561612	NM_000430	PAFAH1B1
211547_s_at	0.149566	0.0832891	NM_000430	PAFAH1B1
208051_s_at	0.0210856	0.00158889	NM_006451	PAIP1
209064_x_at	0.0262216	0.000547414	NM_006451	PAIP1
230100_x_at	0.301855	0.115162	NM_001128620	PAK1
208877_at	0.217923	0.00650766	NM_002577	PAK2
200907_s_at	0.249278	0.0027467	NM_016081	PALLD
229043_at	0.356222	0.0187703	NM_001040285	PAPD5
228569_at	0.365514	0.0709357	NM_001252007	PAPOLA
203060_s_at	0.459443	0.0370086	NM_004670	PAPSS2
203058_s_at	0.49853	0.0307264	NM_004670	PAPSS2
242871_at	0.119287	0.00506003	NM_017705	PAQR5
227626_at	0.213191	0.132513	NM_133367	PAQR8
221527_s_at	0.123537	0.0701736	NM_001184786	PARD3
244008_at	0.0348456	0.0126148	NM_001178055	PARP8
222455_s_at	0.309656	0.0838566	NM_018222	PARVA
219543_at	0.499392	0.135739	NM_022129	PBLD
223400_s_at	0.420151	0.0604522	NM_018313	PBRM1
223238_s_at	0.44688	0.0153516	NM_018313	PBRM1
212148_at	0.134016	0.0115194	NM_001204963	PBX1
212151_at	0.318972	0.0304235	NM_001204961	PBX1
212753_at	0.258322	0.00677175	NM_006315	PCGF3
229194_at	0.086513	0.000790747	NM_001257101	PCGF5
226326_at	0.162261	0.00525616	NM_001257101	PCGF5
228905_at	0.174871	0.133412	NM_006197	PCM1
205202_at	0.270141	0.00482442	NM_001252052	PCMT1
226119_at	0.076974	0.0453561	NM_052937	PCMTD1
217816_s_at	0.211932	0.05257	NM_020357	PCNP
239100_x_at	0.0931371	0.0357331	NM_014982	PCNX
229287_at	0.0956778	0.0546921	NM_014982	PCNX
238792_at	0.117996	0.110902	NM_014982	PCNX
221918_at	0.156684	0.000573831	NM_001170464	PCTK2
228420_at	0.258277	0.00368639	NM_001199462	PDCD2
212594_at	0.148685	0.00907167	NM_145341	PDCD4
222394_at	0.0734122	0.0378901	NM_013374	PDCD6IP
222317_at	0.0756501	0.01978	NM_000922	PDE3B
214582_at	0.387144	0.00252033	NM_000922	PDE3B
204491_at	0.192151	0.0244349	NM_006203	PDE4D
227088_at	0.303129	0.0297229	NM_033430	PDE5A
223358_s_at	0.181005	0.018626	NM_001242318	PDE7A
230109_at	0.22227	0.0397555	NM_018945	PDE7B
212522_at	0.439229	0.0670852	NM_002605	PDE8A
235115_at	0.263026	0.0804567	NM_001029853	PDE8B
205463_s_at	0.320989	0.0200528	NM_002607	PDGFA
200979_at	0.334441	0.0301386	NM_000284	PDHA1
227033_at	0.386959	0.0462111	NM_005313	PDIA3
228959_at	0.133374	0.018853	NM_001142386	PDK3
230085_at	0.240903	0.128111	NM_001142386	PDK3
212412_at	0.109919	0.0231686	NM_006457	PDLIM5
204742_s_at	0.0222844	0.0877839	NM_015032	PDS5B
235093_at	0.11578	0.00318088	NM_002618	PEX13
203970_s_at	0.278991	0.00201961	NM_003630	PEX3
240053_x_at	0.126469	0.00534023	NM_016559	PEX5L
205362_s_at	0.397	0.0726089	NM_002623	PFDN4
226733_at	0.372793	0.0809057	NM_006212	PFKFB2
213469_at	0.350211	0.0253913	NM_024989	PGAP1
235615_at	0.411466	0.0808595	NM_005023	PGGT1B
225366_at	0.292034	0.0594968	NM_018290	PGM2
229256_at	0.2068	0.0368703	NM_173582	PGM2L1
221788_at	0.456712	0.0574641	NM_001199917	PGM3
213227_at	0.0227332	0.0232163	NM_006320	PGRMC2
227947_at	0.320527	0.0764844	NM_001100165	PHACTR2
244774_at	0.428247	0.125894	NM_001100165	PHACTR2
235767_x_at	0.0981864	0.000694434	NM_032177	PHAX
231812_x_at	0.407242	0.0103016	NM_032177	PHAX
238693_at	0.100582	0.0142405	NM_024947	PHC3
226508_at	0.225019	0.0364343	NM_024947	PHC3
209422_at	0.189145	0.000123875	NM_016436	PHF20
231967_at	0.404713	0.155427	NM_198513	PHF20L1
229876_at	0.0838493	0.108461	NM_002637	PHKA1
238601_at	0.29392	0.0172274	NM_000293	PHKB
225842_at	0.33464	0.181323	NM_007350	PHLDA1
217999_s_at	0.339841	0.0111906	NM_007350	PHLDA1
238700_at	0.198167	0.000856279	NM_004671	PIAS2
233654_at	0.134386	0.0613685	NM_001127178	PIGG
227639_at	0.110852	0.0633187	NM_005482	PIGK
235168_at	0.142223	0.0423843	NM_145167	PIGM
236622_at	0.142322	0.00247951	NM_145167	PIGM
219048_at	0.219433	0.0707929	NM_176787	PIGN
212239_at	0.354608	0.148984	NM_001242466	PIK3R1
212829_at	0.43818	0.0433343	NM_005028	PIP4K2A
201191_at	0.201542	0.0159498	NM_006224	PITPNA
201190_s_at	0.251213	0.0195353	NM_006224	PITPNA
221883_at	0.327219	0.0253176	NM_004571	PKNOX1
224751_at	0.162289	0.0728684	NM_001130929	PL-5283
228084_at	0.351552	0.0305303	NM_030821	PLA2G12A
235394_at	0.0441226	0.0680799	NM_001031689	PLAA
209532_at	0.245293	0.0196636	NM_001031689	PLAA
229385_s_at	0.472855	0.125553	NR_027064	PLAC2
226636_at	0.251753	0.0418618	NM_001130081	PLD1
224883_at	0.173135	0.00915314	NM_012388	PLDN
224892_at	0.185723	0.0314858	NM_012388	PLDN
226247_at	0.332346	0.106561	NM_021622	PLEKHA1
227246_at	0.0356715	0.0376468	NM_001201564	PLRG1
227032_at	0.118748	0.0212501	NM_025179	PLXNA2
225421_at	0.0774575	0.0356296	NM_001010853	PM20D2
222450_at	0.218225	0.119751	NM_199171	PMEPA1
209598_at	0.173938	0.0141358	NM_007257	PNMA2
212037_at	0.0195203	0.00956142	NM_002687	PNN
238992_at	0.354309	0.0706957	NM_007195	POLI
233341_s_at	0.288717	0.014762	NM_019014	POLR1B
222490_at	0.424937	0.0967022	NM_018119	POLR3E
222402_at	0.352724	0.141723	NM_015932	POMP
223438_s_at	0.496769	0.134117	NM_001001928	PPARA
227025_at	0.353388	0.0998406	NM_016488	PPHLN1
226336_at	0.04355	0.0103749	NM_021130	PPIA
229027_at	0.0669927	0.0147618	NM_177951	PPM1A
227728_at	0.101377	0.0153254	NM_177952	PPM1A
235344_at	0.49978	0.0474664	NM_177952	PPM1A
230330_at	0.0678812	0.130751	NM_003620	PPM1D
201408_at	0.251745	0.0256532	NM_206876	PPP1CB
202165_at	0.203814	0.0171566	NM_006241	PPP1R2
204554_at	0.447249	0.0537811	NM_006242	PPP1R3D
228494_at	0.276602	0.184829	NM_017650	PPP1R9A
228013_at	0.136446	0.0253416	NM_002717	PPP2R2A
229322_at	0.229535	0.0115025	NM_006246	PPP2R5E
202429_s_at	0.413124	0.041079	NM_001130691	PPP3CA
225426_at	0.0380492	0.0108681	NM_001123369	PPP6C
225429_at	0.0471685	0.00222616	NM_001123369	PPP6C
212371_at	0.495605	0.144754	NM_016076	PPPDE1
228964_at	0.0921984	0.00288734	NM_001198	PRDM1
212215_at	0.100021	0.0147581	NM_001042385	PREPL
225984_at	0.065359	0.00346067	NM_006251	PRKAA1
225985_at	0.235844	0.0333021	NM_006251	PRKAA1
238441_at	0.0833126	0.000895819	NM_006252	PRKAA2
238489_at	0.343829	0.071481	NM_006252	PRKAA2
227892_at	0.400739	0.0605074	NM_006252	PRKAA2
200605_s_at	0.440955	0.115751	NM_002734	PRKAR1A
213518_at	0.175776	0.0786103	NM_002740	PRKCI
209677_at	0.258666	0.100539	NM_002740	PRKCI
222565_s_at	0.0958865	0.0196336	NM_005813	PRKD3
202126_at	0.20105	0.00360985	NM_003913	PRPF4B
238513_at	0.400549	0.0947998	NM_024081	PRRG4
226279_at	0.150817	0.0344601	NM_007173	PRSS23
238816_at	0.311951	0.14376	NM_007318	PSEN1
207733_x_at	0.407947	0.070242	NM_002784	PSG9
201316_at	0.435498	0.0808153	NM_002787	PSMA2
230300_at	0.0196823	0.00212912	NM_001199774	PSMA5
238020_at	0.0819608	0.0725348	NM_002803	PSMC2
201067_at	0.211527	0.142521	NM_002803	PSMC2
218683_at	0.437399	0.0269964	NM_021190	PTBP2
228020_at	0.481669	0.134642	NM_017952	PTCD3
209815_at	0.424656	0.199003	NM_000264	PTCH1
225363_at	0.142198	0.0241962	NM_000314	PTEN /// PTENP1
204054_at	0.338572	0.0237708	NM_000314	PTEN /// PTENP1
222798_at	0.328505	0.0910109	NM_001261838	PTER
224937_at	0.283492	0.0844943	NM_020440	PTGFRN
205127_at	0.0923897	0.0110935	NM_080591	PTGS1
205128_x_at	0.261077	0.08302	NM_080591	PTGS1
204748_at	0.130247	0.00459255	NM_000963	PTGS2
200732_s_at	0.117474	0.0102136	NM_003463	PTP4A1
200731_s_at	0.185284	0.0371439	NM_003463	PTP4A1
208617_s_at	0.140938	0.014901	NM_001195101	PTP4A2
208615_s_at	0.172887	0.0044684	NM_001195101	PTP4A2
226380_at	0.147142	0.0167669	NM_007039	PTPN21
230230_at	0.0247539	0.00877833	NM_002830	PTPN4
236935_at	0.280991	0.0221103	NM_002830	PTPN4
232161_x_at	0.452227	0.00121609	NM_002830	PTPN4
230250_at	0.349787	0.119188	NM_001206971	PTPRB
1555578_at	0.35561	0.00146727	NM_130759	PTPRM
229167_at	0.0707681	0.160522	NM_005859	PURA
204020_at	0.491793	0.163425	NM_005859	PURA
214444_s_at	0.351158	0.109336	NM_006505	PVR
225418_at	0.295748	0.0369411	NM_001042724	PVRL2
212012_at	0.236707	0.0215122	NM_012293	PXDN
228225_at	0.379502	0.000626897	NM_001172087	PXMP3
212265_at	0.470239	0.0945761	NM_206854	QKI
218948_at	0.47583	0.155228	NM_018292	QRSL1
226265_at	0.308645	0.0668852	NM_001076786	QSER1
222980_at	0.0531405	0.000812499	NM_016131	RAB10
234998_at	0.0173438	0.000602498	NM_004663	RAB11A
200927_s_at	0.347416	0.0345352	NM_016322	RAB14
200928_s_at	0.490421	0.128079	NM_016322	RAB14
223336_s_at	0.0859567	2.81851e-05	NM_001256410	RAB18
224787_s_at	0.154614	0.00874487	NM_001256410	RAB18
213405_at	0.171093	0.00917738	NM_020673	RAB22A
222294_s_at	0.0209511	0.0714515	NM_183235	RAB27A
235766_x_at	0.0352722	0.0593803	NM_183235	RAB27A
209515_s_at	0.132609	0.029795	NM_183235	RAB27A
228708_at	0.332899	0.0796182	NM_004163	RAB27B
208731_at	0.0956316	0.0026084	NM_002865	RAB2A
208732_at	0.107786	0.00528753	NM_002865	RAB2A
208733_at	0.49588	0.106021	NM_002865	RAB2A
217762_s_at	0.18719	0.0100532	NM_006868	RAB31
217764_s_at	0.198495	0.0092864	NM_006868	RAB31
225001_at	0.367956	0.100846	NM_004283	RAB3D
213530_at	0.256502	0.0448058	NM_001172435	RAB3GAP1
213531_s_at	0.4847	0.00521981	NM_001172435	RAB3GAP1
202372_at	0.0466285	0.0129435	NM_012414	RAB3GAP2
202373_s_at	0.278759	0.0270652	NM_012414	RAB3GAP2
225632_s_at	0.184635	0.021926	NM_001204890	RAB43
206272_at	0.0860633	0.0123003	NM_006542	RAB4A
226633_at	0.257372	0.0486991	NM_016530	RAB8B
213704_at	0.16566	0.00307216	NM_004582	RABGGTB
204477_at	0.413212	0.163968	NM_002871	RABIF
213970_at	0.367138	0.0313813	NM_173825	RABL3
208640_at	0.251155	0.000336532	NM_018890	RAC1
1567458_s_at	0.292524	0.0197649	NM_018890	RAC1
235846_at	0.28158	0.118872	NM_001205262	RAD54B
227224_at	0.268601	0.0467008	NM_152663	RALGPS2
226922_at	0.0262418	0.000529031	NM_006267	RANBP2
201712_s_at	0.0790991	0.020484	NM_006267	RANBP2
238622_at	0.165594	0.0992622	NM_002886	RAP2B
218668_s_at	0.270664	0.0316556	NM_021183	RAP2C
230078_at	0.273821	0.000406682	NM_001164386	RAPGEF6
206391_at	0.0280186	0.00866361	NM_002888	RARRES1
227036_at	0.268108	0.0103929	NM_170692	RASAL2
223322_at	0.450221	0.0161159	NM_182664	RASSF5
225946_at	0.494864	0.103928	NM_001164748	RASSF8
224780_at	0.214367	0.0293731	NM_001145547	RBM17
238963_at	0.070235	0.0135158	NR_027126	RBM18
217857_s_at	0.0198393	0.0288623	NM_005105	RBM8A
214113_s_at	0.0621228	0.0051497	NM_005105	RBM8A
213852_at	0.125159	0.0299475	NM_005105	RBM8A
217856_at	0.30209	0.0366569	NM_005105	RBM8A
216215_s_at	0.359452	0.0381634	NM_001082576	RBM9
225269_s_at	0.303496	0.0210314	NM_002897	RBMS1
235570_at	0.146087	0.042293	NM_001177711	RBMS3
207785_s_at	0.300456	0.000489035	NM_005349	RBPJ
229064_s_at	0.050757	0.0326075	NM_013441	RCAN3
235300_x_at	0.037625	0.0233809	NM_001008925	RCHY1
222605_at	0.0865135	0.0132399	NM_018254	RCOR3
227467_at	0.0765163	0.00199287	NM_172037	RDH10
226021_at	0.452849	0.079274	NM_172037	RDH10
212918_at	0.293769	0.0310914	NM_032941	RECQL
212917_x_at	0.295502	0.0134211	NM_032941	RECQL
225785_at	0.0246586	0.0253449	NM_001001330	REEP3
208873_s_at	0.0295869	0.00446921	NM_005669	REEP5
227425_at	0.0394461	0.0106854	NM_001080975	REPS2
208021_s_at	0.284266	0.000632316	NM_002913	RFC1
204127_at	0.444394	0.0356978	NM_002915	RFC3
222630_at	0.447661	0.0246166	NM_022841	RFX7
242442_x_at	0.134958	0.0160868	NM_001134665	RG9MTD2
230243_at	0.235186	0.0124002	NM_001134665	RG9MTD2
206145_at	0.192394	0.0541033	NM_000324	RHAG
227414_at	0.444578	0.0222962	NM_032276	RHBDD1
227633_at	0.0213294	0.00725881	NM_005614	RHEB
225202_at	0.375739	0.00860325	NM_014899	RHOBTB3
212120_at	0.298372	0.108006	NM_012249	RHOQ
212122_at	0.346262	0.0559942	NM_012249	RHOQ
212119_at	0.392864	0.0669965	NM_012249	RHOQ
218323_at	0.441226	0.044232	NM_018307	RHOT1
229648_at	0.0832694	0.0805149	NM_001142685	RICS
226310_at	0.405987	0.0803072	NM_152756	RICTOR
226503_at	0.143936	0.0194653	NM_001177665	RIF1
225978_at	0.479093	0.158051	NM_020734	RIMKLB
222663_at	0.0783127	0.103215	NM_018343	RIOK2
202130_at	0.24831	0.00837864	NM_003831	RIOK3
209544_at	0.241005	0.104378	NM_003821	RIPK2
239843_at	0.295551	0.0124518	NM_006912	RIT1
218496_at	0.492709	0.0276069	NM_002936	RNASEH1
229285_at	0.346002	0.127047	NM_021133	RNASEL
223591_at	0.442265	0.172946	NM_032322	RNF135
239143_x_at	0.0709273	0.000854399	NM_001191324	RNF138
226106_at	0.0260316	0.0152183	NM_016422	RNF141
228153_at	0.234355	0.0435701	NM_182757	RNF144B
226104_at	0.312823	0.0695719	NM_001160223	RNF170
235459_at	0.285231	0.0369336	NM_005785	RNF41
204208_at	0.135601	0.00235012	NM_003800	RNGTT
202683_s_at	0.251376	0.0413043	NM_003799	RNMT
224617_at	0.206772	0.0889123	NM_001244897	ROD1
236266_at	0.0993067	0.0340087	NM_134262	RORA
235567_at	0.248876	0.0288095	NM_134262	RORA
229144_at	0.440303	0.0549769	NM_015209	RP1-21O18.1
235294_at	0.140126	0.0439993	NM_001102396	RP5-1000E10.4
228026_at	0.145256	0.0716868	NM_001102396	RP5-1000E10.4
204666_s_at	0.448112	0.052427	NM_001102396	RP5-1000E10.4
229590_at	0.26661	0.0646375	NM_000977	RPL13
221726_at	0.0201044	0.00190894	NM_000983	RPL22
214042_s_at	0.375771	0.0237501	NM_000983	RPL22
223707_at	0.203455	0.0170053	NM_000990	RPL27A
224763_at	0.245095	0.0383827	NR_037665	RPL37
1556061_at	0.455529	0.167572	NM_001104546	RPP30
222558_at	0.0907018	0.0161868	NM_018170	RPRD1A
225953_at	0.137977	0.0772856	NM_018170	RPRD1A
222559_s_at	0.140553	0.135028	NM_018170	RPRD1A
227722_at	0.411795	0.188923	NM_001025	RPS23
226335_at	0.468551	0.0488572	NM_004586	RPS6KA3
226660_at	0.249335	0.00700903	NM_003161	RPS6KB1
212589_at	0.276243	0.0380091	NM_001102669	RRAS2
201890_at	0.222452	0.00575335	NM_001034	RRM2
214764_at	0.0915099	0.00923563	NM_016052	RRP15
213694_at	0.18989	0.0159397	NM_018364	RSBN1
230490_x_at	0.218543	0.00909257	NM_012425	RSU1
212301_at	0.225857	0.00537931	NM_015138	RTF1
241703_at	0.372534	0.0876656	NM_138290	RUNDC3B
209360_s_at	0.0811998	7.38478e-05	NM_001754	RUNX1
201845_s_at	0.170011	0.00458004	NM_012234	RYBP
201844_s_at	0.225388	0.0110219	NM_012234	RYBP
214044_at	0.275421	0.074916	NM_001035	RYR2
230464_at	0.353855	0.181	NM_030760	S1PR5
225950_at	0.187709	0.0161644	NM_001174156	SAMD8
208740_at	0.0819421	0.00914695	NM_005870	SAP18
208741_at	0.0886884	0.00840322	NM_005870	SAP18
225509_at	0.0409245	0.00238228	NM_024632	SAP30L
201542_at	0.209444	0.0875374	NM_020150	SAR1A
226742_at	0.139978	0.0725519	NM_016103	SAR1B
213257_at	0.471332	0.0922653	NM_015077	SARM1
218276_s_at	0.350019	0.0173518	NM_021818	SAV1
212425_at	0.289352	0.00322906	NM_004866	SCAMP1
212416_at	0.420744	0.144119	NM_004866	SCAMP1
212417_at	0.449016	0.0206194	NM_004866	SCAMP1
215670_s_at	0.245171	0.00616535	NR_004859	SCAND2
229839_at	0.225305	0.122627	NM_173833	SCARA5
224983_at	0.0470114	0.00685983	NM_001204255	SCARB2
201646_at	0.0991954	0.0357559	NM_001204255	SCARB2
200832_s_at	0.436454	0.165908	NM_005063	SCD
227605_at	0.184809	0.0591866	NM_004757	SCYE1
201286_at	0.381454	0.110562	NM_002997	SDC1
212157_at	0.102688	0.0831298	NM_002998	SDC2
202898_at	0.234581	0.0925253	NM_014654	SDC3
222717_at	0.372271	0.19739	NM_004657	SDPR
238078_at	0.474186	0.0852664	NM_012430	SEC22A
236268_at	0.493414	0.125623	NM_032970	SEC22C
201582_at	0.219994	0.00934956	NM_006363	SEC23B
209175_at	0.24184	0.0344218	NM_007190	SEC23IP
212900_at	0.15934	0.0590391	NM_021982	SEC24A
225352_at	0.0322412	0.000951356	NM_003262	SEC62
1552789_at	0.145611	0.07094	NM_003262	SEC62
1552790_a_at	0.162009	0.0329533	NM_003262	SEC62
229969_at	0.0404727	0.0131418	NM_007214	SEC63
201915_at	0.17785	0.00544528	NM_007214	SEC63
202063_s_at	0.04126	0.0109743	NM_005065	SEL1L
202061_s_at	0.275283	0.00534679	NM_005065	SEL1L
35666_at	0.45122	0.0449748	NM_004186	SEMA3F
213169_at	0.224394	0.017371	NM_003966	SEMA5A
229427_at	0.34284	0.0580815	NM_003966	SEMA5A
226492_at	0.1888	0.119442	NM_001198999	SEMA6D
226619_at	0.400362	0.0577541	NM_001267595	SENP1
202319_at	0.0578648	0.0760608	NM_001100409	SENP6
208940_at	0.0414469	0.0407394	NM_012247	SEPHS1
208939_at	0.0760338	0.00150577	NM_012247	SEPHS1
227982_at	0.121357	0.147134	NM_016955	SEPSECS
227369_at	0.0609791	0.0244079	NM_001018068	SERBP1
217724_at	0.108812	0.0612182	NM_001018068	SERBP1
217725_x_at	0.287815	0.153097	NM_001018068	SERBP1
228129_at	0.459617	0.031614	NM_001018068	SERBP1
200969_at	0.00889371	0.0242131	NM_014445	SERP1
200970_s_at	0.0457202	0.00814972	NM_014445	SERP1
227041_at	0.370356	0.0375641	NM_178123	SESTD1
228088_at	0.499946	0.198153	NM_178123	SESTD1
213047_x_at	0.365836	0.00704977	NM_001248000	SET
40189_at	0.372124	0.0219	NM_001248000	SET
200631_s_at	0.431246	0.00408082	NM_001248000	SET
227516_at	0.187233	0.044902	NM_001005409	SF3A1
239054_at	0.138101	0.00659688	NM_016329	SFMBT1
227164_at	0.153896	0.00204315	NM_001078166	SFRS1
238781_at	0.367654	0.0887232	NM_001270492	SFRS12
227288_at	0.0284554	0.00368957	NM_173829	SFRS12IP1
235390_at	0.0286417	0.0736362	NM_173829	SFRS12IP1
217608_at	0.152613	0.00446798	NM_173829	SFRS12IP1
228760_at	0.358308	0.0240038	NM_032102	SFRS2B
225336_at	0.185937	0.0276632	NM_004719	SFRS2IP
208673_s_at	0.132664	0.0199986	NR_036610	SFRS3
235324_at	0.235725	0.0646912	NR_036610	SFRS3
208804_s_at	0.379521	0.0299528	NM_006275	SFRS6
201129_at	0.0278587	0.0124507	NM_001195446	SFRS7
226112_at	0.0830396	0.0130273	NM_000232	SGCB
228584_at	0.298244	0.0700965	NM_000232	SGCB
227197_at	0.455226	0.0520106	NM_001251962	SGEF
227038_at	0.177049	0.00676013	NM_001136258	SGMS2
228745_at	0.0793842	0.000718503	NM_019072	SGTB
209090_s_at	0.135532	0.00496109	NM_001206652	SH3GLB1
235692_at	0.0807697	0.0341754	NM_031892	SH3KBP1
225589_at	0.295395	0.0731638	NM_020870	SH3RF1
229824_at	0.236337	0.00501974	NM_016848	SHC3
228400_at	0.339444	0.00498277	NM_020859	SHROOM3
212764_at	0.368596	0.190038	NM_001174096	SIK1
238005_s_at	0.17522	0.0114272	NM_001145357	SIN3A
229112_at	0.205102	0.0421734	NM_001193267	SIRT5
225639_at	0.449998	5.40152e-05	NM_003930	SKAP2
225227_at	0.34579	0.0674669	NM_005414	SKIL
200711_s_at	0.34098	0.00576461	NM_006930	SKP1
224844_at	0.0676724	0.00110054	NM_020846	SLAIN2
203124_s_at	0.266922	0.179452	NM_001174130	SLC11A2
225835_at	0.11688	0.0116208	NM_001046	SLC12A2
230748_at	0.384601	0.14686	NM_001174166	SLC16A6
230003_at	0.197396	0.024779	NM_001270623	SLC16A7
241925_x_at	0.21232	0.145205	NM_001270623	SLC16A7
225491_at	0.0149141	0.00557733	NM_001252652	SLC1A2
209236_at	0.377867	0.0869081	NM_203327	SLC23A2
203339_at	0.404024	0.183239	NM_003705	SLC25A12
214140_at	0.483127	0.196028	NM_152707	SLC25A16
230624_at	0.03248	0.0233297	NM_001204051	SLC25A27
225305_at	0.173747	0.0703567	NM_001039355	SLC25A29
225306_s_at	0.188786	0.197595	NM_001039355	SLC25A29
201918_at	0.319631	0.000144605	NM_001104647	SLC25A36
227176_at	0.0846113	0.190088	NM_052885	SLC2A13
243166_at	0.13296	0.0109779	NM_022902	SLC30A5
226601_at	0.352601	0.00385168	NM_133496	SLC30A7
235013_at	0.403572	0.0834838	NM_001859	SLC31A1
209865_at	0.271585	0.0864193	NM_012243	SLC35A3
209711_at	0.497816	0.0652938	NM_015139	SLC35D1
224580_at	0.268228	0.196949	NM_001077484	SLC38A1
224579_at	0.298082	0.0364042	NM_001077484	SLC38A1
235299_at	0.204029	0.121616	NM_032148	SLC41A2
209884_s_at	0.477969	0.0255789	NM_001258379	SLC4A7
212944_at	0.0427826	0.00392799	NM_006933	SLC5A3
213164_at	0.290431	0.0307176	NM_006933	SLC5A3
209921_at	0.490933	0.189281	NM_014331	SLC7A11
227367_at	0.126676	0.0034757	NM_013272	SLCO3A1
229776_at	0.401176	0.131277	NM_013272	SLCO3A1
227990_at	0.390752	0.0554987	NM_006425	SLU7
203075_at	0.0551229	0.0247884	NM_001135937	SMAD2
235598_at	0.357356	0.073638	NM_001135937	SMAD2
235725_at	0.430835	0.0552074	NM_005359	SMAD4
225223_at	0.291802	0.0277183	NM_005903	SMAD5
225219_at	0.430482	0.120846	NM_005903	SMAD5
227719_at	0.224915	0.121861	NM_001127217	SMAD9
213251_at	0.209721	0.00648643	NM_003601	SMARCA5
211988_at	0.204969	0.040082	NM_003079	SMARCE1
201664_at	0.316916	0.0794267	NM_005496	SMC4
236535_at	0.0216749	0.00751813	NM_001142286	SMC6
212569_at	0.105208	0.00184792	NM_015295	SMCHD1
222618_at	0.273847	0.0668753	NM_018225	SMU1
233946_at	0.289992	0.0396366	NM_018225	SMU1
212666_at	0.463586	0.00142758	NM_001199847	SMURF1
239084_at	0.351789	0.0281808	NM_004782	SNAP29
236081_at	0.0201921	0.00951117	NM_001146055	SNCA
204467_s_at	0.0543438	0.0053473	NM_001146055	SNCA
226263_at	0.295185	0.0570917	NM_152551	SNRNP48
202691_at	0.15601	0.0419912	NM_006938	SNRPD1
231112_at	0.156181	0.0401145	NM_003094	SNRPE
227312_at	0.209424	0.0687498	NM_006750	SNTB2
227031_at	0.167492	0.0354611	NM_015132	SNX13
229618_at	0.270442	0.0629376	NM_152837	SNX16
212652_s_at	0.0901783	0.00916507	NM_003794	SNX4
217792_at	0.435407	0.0826935	NM_014426	SNX5
244661_at	0.0616779	0.0288736	NM_001252512	SOAT1
228479_at	0.0919176	0.0233994	NM_001252512	SOAT1
227697_at	0.476647	0.188276	NM_003955	SOCS3
209648_x_at	0.278448	0.0980087	NM_014011	SOCS5
227542_at	0.136783	0.0158284	NM_004232	SOCS6
212560_at	0.130914	0.0143916	NM_003105	SORL1
212870_at	0.246738	0.0191239	NM_006939	SOS2
227497_at	0.491569	0.0954654	NM_001145819	SOX6
228698_at	0.496431	0.010078	NM_031439	SOX7
225339_at	0.0447912	0.00315939	NM_001130527	SPAG9
212468_at	0.130751	0.00129541	NM_001130527	SPAG9
209748_at	0.269872	0.0455883	NM_014946	SPAST
204434_at	0.488623	0.0268194	NM_001135773	SPATA2
221844_x_at	0.114478	0.0563493	NM_021928	SPCS3
236600_at	0.0407344	0.0725765	NM_001142296	SPG20
1555882_at	0.219668	0.0746943	NM_001010862	SPIN3
226837_at	0.296059	0.0362156	NM_152594	SPRED1
202277_at	0.255216	0.0384263	NM_006415	SPTLC1
203128_at	0.147007	0.0473651	NM_004863	SPTLC2
225095_at	0.239203	0.0918071	NM_004863	SPTLC2
229594_at	0.102184	0.0502972	NM_194285	SPTY2D1
212060_at	0.163729	0.0142929	NM_001080415	SR140
208920_at	0.0797488	0.00414966	NM_003130	SRI
208802_at	0.144328	0.000347213	NM_001267722	SRP72
203182_s_at	0.475367	0.0194149	NM_182691	SRPK2
202817_s_at	0.118056	0.0111135	NM_005637	SS18
225435_at	0.0516609	0.063681	NM_003144	SSR1
226712_at	0.190075	0.0244092	NM_003144	SSR1
222412_s_at	0.373284	0.111339	NM_007107	SSR3
203019_x_at	0.0546767	0.11701	NM_001166295	SSX2IP
203017_s_at	0.0607802	0.0133791	NM_001166295	SSX2IP
203018_s_at	0.0693029	0.00458785	NM_001166295	SSX2IP
203016_s_at	0.154967	0.00116239	NM_001166295	SSX2IP
208667_s_at	0.260794	0.0133585	NM_003932	ST13
208666_s_at	0.413123	0.046919	NM_003932	ST13
216905_s_at	0.237137	0.160413	NM_021978	ST14
209022_at	0.259917	0.128496	NM_006603	STAG2
209649_at	0.048134	0.00740531	NM_005843	STAM2
242569_at	0.0819883	0.0110363	NM_005843	STAM2
212549_at	0.361727	0.0558724	NM_012448	STAT5B
225987_at	0.221411	0.0827308	NM_001205316	STEAP4
202694_at	0.0438628	0.17493	NM_004760	STK17A
226525_at	0.211548	0.102399	NM_004226	STK17B
212565_at	0.15384	0.0279335	NM_015000	STK38L
225364_at	0.481036	0.0163455	NM_006282	STK4
227422_at	0.310805	0.0169767	NM_003162	STRN
203769_s_at	0.286555	0.0633988	NM_000351	STS
212111_at	0.219859	0.0298708	NM_177424	STX12
228091_at	0.491101	0.0782811	NM_017919	STX17
212799_at	0.210805	0.00618639	NM_005819	STX6
212632_at	0.0869825	0.00269051	NM_003569	STX7
212631_at	0.11313	0.00158274	NM_003569	STX7
237706_at	0.0672062	0.127656	NM_178509	STXBP4
235227_at	0.115782	0.134799	NM_139244	STXBP5
228853_at	0.144706	0.052008	NM_145251	STYX
244030_at	0.257854	0.165091	NM_145251	STYX
242408_at	0.402067	0.0297652	NM_145251	STYX
224587_at	0.0178004	0.034812	NM_006713	SUB1
221727_at	0.0189856	0.0219727	NM_006713	SUB1
208762_at	0.193499	0.0475145	NM_003352	SUMO1
201838_s_at	0.13232	0.015461	NM_014860	SUPT7L
219262_at	0.468738	0.156316	NM_001193425	SUV39H2
217833_at	0.0220192	0.0161964	NM_001159676	SYNCRIP
217832_at	0.0854236	0.0335297	NM_001159676	SYNCRIP
212990_at	0.458455	0.0269665	NM_001160302	SYNJ1
212828_at	0.312137	0.0982306	NM_003898	SYNJ2
227274_at	0.38721	0.039504	NM_018373	SYNJ2BP
217437_s_at	0.359559	0.0368643	NM_001146216	TACC1
200911_s_at	0.42327	0.000599854	NM_001146216	TACC1
213090_s_at	0.276291	0.0557127	NM_003185	TAF4
205547_s_at	0.300358	0.0376197	NM_003186	TAGLN
225973_at	0.088307	0.0923317	NM_000544	TAP2
227407_at	0.0660627	0.00129441	NM_153365	TAPT1
221858_at	0.447245	0.0513648	NM_015188	TBC1D12
230072_at	0.288955	0.128996	NM_001146214	TBC1D15
213912_at	0.400205	0.189505	NM_015279	TBC1D30
203386_at	0.324245	0.0175943	NM_014832	TBC1D4
238067_at	0.345999	0.135758	NM_017752	TBC1D8B
212956_at	0.0455902	0.00204812	NM_015130	TBC1D9
221428_s_at	0.227521	0.00150001	NM_024665	TBL1XR1
223013_at	0.244194	0.0572986	NM_024665	TBL1XR1
222633_at	0.432772	0.0268215	NM_024665	TBL1XR1
211273_s_at	0.133996	0.0492829	NM_080646	TBX1
225544_at	0.0548795	0.0351138	NM_016569	TBX3
219682_s_at	0.213045	0.022943	NM_016569	TBX3
202823_at	0.407842	0.0567711	NM_001204860	TCEB1
213604_at	0.0606953	0.0270624	NM_003198	TCEB3
222010_at	0.452196	0.0150832	NM_030752	TCP1
222011_s_at	0.499772	0.0164422	NM_030752	TCP1
226044_at	0.340442	0.181567	NM_018319	TDP1
224955_at	0.245098	0.0156221	NM_021961	TEAD1
228670_at	0.172209	0.0604829	NM_007110	TEP1
238443_at	0.241625	0.135646	NR_073073	TFAM
204653_at	0.0995278	0.0757414	NM_001032280	TFAP2A
227637_at	0.187512	0.00296197	NM_005653	TFCP2
226157_at	0.235815	0.0291477	NM_001178140	TFDP2
213258_at	0.0530764	0.00770158	NM_006287	TFPI
228121_at	0.217332	0.0128845	NM_001135599	TGFB2
224793_s_at	0.132123	0.0104154	NM_004612	TGFBR1
226625_at	0.417996	0.12736	NM_001195683	TGFBR3
227813_at	0.390776	0.089761	NM_144721	THAP6
219800_s_at	0.161161	0.0244719	NM_024838	THNSL1
229657_at	0.289781	0.000588302	NM_001128177	THRB
228716_at	0.460637	0.0716318	NM_001128177	THRB
201448_at	0.0493263	0.00808657	NM_022173	TIA1
201447_at	0.10054	0.0136191	NM_022173	TIA1
201449_at	0.218618	0.000730492	NM_022173	TIA1
202405_at	0.434308	0.125121	NM_003252	TIAL1
201822_at	0.0978488	0.0266365	NM_006335	TIMM17A
215171_s_at	0.439889	0.0579746	NM_006335	TIMM17A
224560_at	0.155786	0.000526807	NM_003255	TIMP2
231579_s_at	0.179456	0.00646191	NM_003255	TIMP2
201150_s_at	0.118828	0.0241451	NM_000362	TIMP3
214773_x_at	0.147753	0.00110238	NM_152902	TIPRL
228619_x_at	0.158	0.00255121	NM_152902	TIPRL
212770_at	0.273173	0.00924073	NM_001105192	TLE3
228340_at	0.348523	0.0265502	NM_001105192	TLE3
204872_at	0.0174177	0.029503	NM_007005	TLE4
202606_s_at	0.228372	0.0501489	NM_012290	TLK1
244389_at	0.356318	0.0153834	NM_012290	TLK1
1552426_a_at	0.442567	0.103858	NM_078474	TM2D3
226478_at	0.0339716	0.0437083	NM_016551	TM7SF3
217974_at	0.074306	1.596e-05	NM_016551	TM7SF3
224755_at	0.434653	0.00903441	NM_020123	TM9SF3
227112_at	0.139407	0.0498529	NR_033361	TMCC1
212352_s_at	0.205607	0.113294	NM_006827	TMED10
202194_at	0.47577	0.16235	NM_016040	TMED5
205122_at	0.498955	0.0232574	NM_001198812	TMEFF1
226529_at	0.0466883	0.00593571	NM_001134232	TMEM106B
222787_s_at	0.144218	0.0338928	NM_001134232	TMEM106B
224495_at	0.17265	0.0642047	NM_183065	TMEM107
224496_s_at	0.278144	0.0250715	NM_183065	TMEM107
238497_at	0.375053	0.070334	NM_001198670	TMEM136
224702_at	0.209431	0.000706161	NM_174909	TMEM167A
238867_at	0.243373	0.130074	NM_144632	TMEM182
229126_at	0.331634	0.0279506	NM_018279	TMEM19
222391_at	0.0919854	0.00369534	NM_018247	TMEM30A
217743_s_at	0.246652	0.0271408	NM_018247	TMEM30A
235907_at	0.170995	0.0146532	NM_018126	TMEM33
225492_at	0.18249	0.00701868	NM_018126	TMEM33
218465_at	0.222558	0.134352	NM_018126	TMEM33
238831_at	0.329192	0.0268438	NM_018126	TMEM33
234672_s_at	0.0483644	0.000351904	NM_001168551	TMEM48
204807_at	0.255981	0.00951094	NM_014254	TMEM5
237515_at	0.227095	0.0990998	NM_001199679	TMEM56
222673_x_at	0.151661	0.0223411	NM_018202	TMEM57
241364_at	0.404425	0.0239588	NM_018202	TMEM57
225972_at	0.216321	0.0509398	NM_001146273	TMEM64
225974_at	0.266641	0.0199374	NM_001146273	TMEM64
241342_at	0.155429	0.053419	NM_194291	TMEM65
219448_at	0.0348005	0.020244	NR_033334	TMEM70
225411_at	0.0984668	0.0361958	NM_032824	TMEM87B
227685_at	0.0982727	0.00202865	NM_007114	TMF1
235566_at	0.322373	0.00211549	NM_007114	TMF1
224944_at	0.19996	0.0448284	NM_001032284	TMPO
226322_at	0.214502	0.0359264	NM_001193451	TMTC1
226931_at	0.44637	0.181527	NM_001193451	TMTC1
209295_at	0.489608	0.14759	NM_003842	TNFRSF10B
218228_s_at	0.255217	0.0609658	NM_025235	TNKS2
225766_s_at	0.414226	0.0202311	NM_002270	TNPO1
238468_at	0.301433	0.169116	NM_015088	TNRC6B
1558142_at	0.329097	0.148871	NM_015088	TNRC6B
230779_at	0.434735	0.103578	NM_015088	TNRC6B
221748_s_at	0.261565	0.191822	NM_022648	TNS1
218864_at	0.39	0.00932688	NM_022648	TNS1
200662_s_at	0.120014	0.0789333	NM_014765	TOMM20
235192_at	0.119921	0.118565	NM_033550	TP53RK
209917_s_at	0.41231	0.0533167	NR_015381	TP53TG1
232546_at	0.277073	0.115733	NM_001204185	TP73
235194_at	0.312057	0.109333	NM_139075	TPCN2
236655_at	0.0485572	0.00817715	NM_001025253	TPD52
201690_s_at	0.267778	0.0708278	NM_001025253	TPD52
201689_s_at	0.336554	0.112969	NM_001025253	TPD52
238065_at	0.405489	0.133323	NM_001043353	TPM3
230104_s_at	0.303605	0.134086	NM_007030	TPPP
228709_at	0.20058	0.0223606	NM_003292	TPR
238494_at	0.143467	0.010989	NM_001139490	TRAF3IP1
209412_at	0.180021	0.00591382	NM_003274	TRAPPC10
238520_at	0.0723503	0.00786604	NM_033502	TRERF1
230192_at	0.108268	0.00929962	NM_052811	TRIM13
229943_at	0.26296	0.0271952	NM_052811	TRIM13
212435_at	0.202008	0.0632656	NM_033020	TRIM33
242056_at	0.400604	0.194037	NM_001145635	TRIM45
210705_s_at	0.232182	0.0412615	NM_033034	TRIM5
236160_at	0.137266	0.0143337	NM_004239	TRIP11
213027_at	0.329923	0.00992971	NM_001042370	TROVE2
205803_s_at	0.219882	0.0647881	NM_003304	TRPC1
205802_at	0.236855	0.0503971	NM_003304	TRPC1
224412_s_at	0.180609	0.1054	NM_017662	TRPM6
239484_at	0.448898	0.0688255	NM_017672	TRPM7
218502_s_at	0.39787	0.0491063	NM_014112	TRPS1
239123_at	0.0391672	0.0377108	NM_183422	TSC22D1
214332_s_at	0.206129	0.0677721	NM_001172696	TSFM
214331_at	0.241829	0.000890717	NM_001172696	TSFM
225484_at	0.333789	0.144338	NM_018718	TSGA14
225485_at	0.345501	0.0377542	NM_018718	TSGA14
201513_at	0.142823	0.0349482	NM_004622	TSN
209108_at	0.150024	0.00615086	NM_003270	TSPAN6
1560647_at	0.055892	0.0177275	NM_003309	TSPYL1
224852_at	0.329762	0.00425317	NM_018259	TTC17
224849_at	0.49921	0.013871	NM_018259	TTC17
238480_at	0.0594636	0.0345299	NM_153211	TTC39C
228031_at	0.482279	0.0447721	NM_024331	TTPAL
228397_at	0.127055	0.0166322	NR_002323	TUG1
225406_at	0.223929	0.186489	NM_020648	TWSG1
222579_at	0.325152	0.0689521	NM_198329	UBA5
238462_at	0.0353326	0.0349767	NM_032873	UBASH3B
202334_s_at	0.158782	0.0486202	NM_003337	UBE2B
202335_s_at	0.461185	0.112762	NM_003337	UBE2B
201344_at	0.139175	0.00601898	NM_003339	UBE2D2
226005_at	0.102742	0.0304766	NM_003342	UBE2G1
222421_at	0.317281	0.13624	NM_182697	UBE2H
222420_s_at	0.438652	0.0521498	NM_182697	UBE2H
208760_at	0.10876	0.00458962	NM_003345	UBE2I
217824_at	0.106462	0.0457539	NM_016021	UBE2J1
217825_s_at	0.185328	0.0201348	NM_016021	UBE2J1
217823_s_at	0.221302	0.0245185	NM_016021	UBE2J1
217826_s_at	0.395522	0.0121542	NM_016021	UBE2J1
202346_at	0.0577731	0.0232148	NM_001111113	UBE2K
225179_at	0.0968245	0.0394512	NM_001111113	UBE2K
200684_s_at	0.304824	0.0496761	NM_003347	UBE2L3
212751_at	0.122159	0.0181449	NM_003348	UBE2N
222480_at	0.462822	0.156205	NM_017582	UBE2Q1
226954_at	0.474006	0.0172294	NM_017811	UBE2R2
222656_at	0.114932	0.00313953	NM_018299	UBE2W
224878_at	0.102672	0.000451452	NM_019116	UBFD1
201535_at	0.0692751	0.00123004	NM_007106	UBL3
222990_at	0.0590524	0.0119552	NM_053067	UBQLN1
226921_at	0.0919738	0.00417948	NM_174916	UBR1
230029_x_at	0.0789829	0.0603057	NM_172070	UBR3
224827_at	0.0596923	0.00109196	NM_152277	UBTD2
225722_at	0.299033	0.0266737	NM_012474	UCK2
218050_at	0.459636	0.069755	NM_016617	UFM1
231968_at	0.28088	0.0816319	NR_027671	UGCGL1
215125_s_at	0.292841	0.186334	NM_205862	UGT1A1 /// UGT1A10 /// UGT1A3 /// UGT1A4 /// UGT1A5 /// UGT1A6 /// UGT1A7 /// UGT1A8 /// UGT1A9
224639_at	0.234185	0.0955756	NM_139015	UNQ1887
244293_at	0.275851	0.0134948	NM_006294	UQCRB
212996_s_at	0.157706	0.0830187	NM_014825	URB1
226902_at	0.150811	0.0155513	NM_003940	USP13
227788_at	0.37987	0.0388118	NM_003940	USP13
201671_x_at	0.219823	0.070539	NM_001037334	USP14
209475_at	0.0726251	0.00234714	NM_006313	USP15
223167_s_at	0.0449598	0.0321221	NM_013396	USP25
226652_at	0.241614	0.00508921	NM_006537	USP3
227572_at	0.157583	0.115475	NM_032663	USP30
227256_at	0.212807	0.0147476	NM_020718	USP31
1558117_s_at	0.233534	0.185002	NM_020718	USP31
226505_x_at	0.453979	0.123139	NM_032582	USP32
223118_s_at	0.0519384	0.00869462	NM_017944	USP47
230083_at	0.317214	0.0279172	NM_019050	USP53
201498_at	0.223202	0.0163935	NM_003470	USP7
201099_at	0.0467336	0.013833	NM_001039590	USP9X
228043_at	0.393327	0.0772104	NM_032175	UTP15
238561_s_at	0.140903	0.186874	NM_032334	UTP23
227836_at	0.196762	0.0486031	NM_032334	UTP23
238562_at	0.458596	0.196513	NM_032334	UTP23
225583_at	0.469902	0.00677625	NM_025076	UXS1
213480_at	0.412494	0.138722	NM_001185127	VAMP4
219330_at	0.403958	0.0971995	NM_001172412	VANGL1
229492_at	0.44187	0.00932451	NM_001172412	VANGL1
225198_at	0.0348444	0.00569888	NM_194434	VAPA
202549_at	0.14668	0.102395	NR_036633	VAPB
225923_at	0.217155	0.0647273	NR_036633	VAPB
202172_at	0.397915	0.0198371	NM_007146	VEZF1
223089_at	0.0801085	0.0058855	NM_017599	VEZT
220327_at	0.300568	0.0122405	NM_016206	VGLL3
225556_at	0.0975972	0.0216099	NM_001017980	VMA21
212323_s_at	0.422381	0.0236531	NM_015378	VPS13D
228024_at	0.140998	0.124147	NM_001145152	VPS37A
222627_at	0.176069	0.00131611	NM_016516	VPS54
223022_s_at	0.210037	0.0223083	NM_016485	VTA1
230154_at	0.261636	0.0942942	NM_016628	WAC
222390_at	0.274175	0.0734198	NM_016628	WAC
212267_at	0.17101	0.0195326	NM_015045	WAPAL
224813_at	0.445305	0.063235	NM_003941	WASL
224800_at	0.354205	0.169215	NM_020830	WDFY1
212598_at	0.304258	0.150846	NM_014991	WDFY3
204727_at	0.0564437	0.181741	NM_001008396	WDHD1
204728_s_at	0.272887	0.00888648	NM_001008396	WDHD1
200609_s_at	0.270933	0.144343	NM_005112	WDR1
224697_at	0.248518	0.17737	NM_003861	WDR22
226511_at	0.128295	0.0371552	NM_024345	WDR32
226889_at	0.0970335	0.00918426	NM_020779	WDR35
226180_at	0.0457677	0.0010501	NM_139281	WDR36
225170_at	0.147727	0.0747642	NM_017588	WDR5
239680_at	0.216529	0.0293115	NM_001167941	WDR76
231784_s_at	0.45282	0.0717446	NM_015420	WDSOF1
222777_s_at	0.449156	0.0640032	NM_133334	WHSC1
202664_at	0.0855986	0.0109837	NM_001077269	WIPF1
202663_at	0.316155	0.185909	NM_001077269	WIPF1
222738_at	0.457063	0.13117	NM_024949	WWC2
202133_at	0.0309826	0.00867692	NM_015472	WWTR1
202132_at	0.0818586	0.012214	NM_015472	WWTR1
222649_at	0.0777447	0.081299	NM_022459	XPO4
225814_at	0.0948396	0.029624	NM_001042604	XRN1
233632_s_at	0.235899	0.0100436	NM_001042604	XRN1
244783_at	0.456756	0.110968	NM_001190979	YAF2
224894_at	0.0754535	0.000167973	NM_001195044	YAP1
224895_at	0.0990595	0.0017405	NM_001195044	YAP1
225070_at	0.203917	0.000740081	NM_138459	YDD19
224953_at	0.197263	0.0172601	NM_001024947	YIPF5
212342_at	0.380746	0.00217155	NM_001195214	YIPF6
201352_at	0.0918161	0.0411492	NM_001253866	YME1L1
228788_at	0.178005	0.192496	NM_013313	YPEL1
213077_at	0.096221	0.0395757	NM_022828	YTHDC2
221749_at	0.145938	0.00206148	NM_152758	YTHDF3
217718_s_at	0.195067	0.000460077	NM_139323	YWHAB
217717_s_at	0.205356	0.0209469	NM_139323	YWHAB
200640_at	0.317648	0.00432623	NM_001135702	YWHAZ
200639_s_at	0.32276	0.0141169	NM_001135702	YWHAZ
227049_at	0.328811	0.0846973	NM_175907	ZADH2
225845_at	0.151396	0.00932208	NM_014155	ZBTB44
226148_at	0.411246	0.0983535	NM_014155	ZBTB44
221193_s_at	0.061776	0.0050295	NM_017665	ZCCHC10
230786_at	0.491818	0.16328	NM_017612	ZCCHC8
225365_at	0.338238	0.00336691	NM_153251	ZDHHC20
235068_at	0.0443275	0.188028	NM_178566	ZDHHC21
226137_at	0.43204	0.195833	NM_001164766	ZFHX3
201857_at	0.211864	0.0446169	NM_016107	ZFR
229022_at	0.184604	0.0280783	NM_001178095	ZFX
225725_at	0.137714	0.0344041	NM_152240	ZMAT3
227221_at	0.224187	0.0809154	NM_152240	ZMAT3
219628_at	0.345685	0.0485812	NM_152240	ZMAT3
228315_at	0.446597	0.0957269	NM_152240	ZMAT3
226512_at	0.0447376	0.0180688	NM_001190964	ZMYM2
1554171_at	0.372728	0.0502298	NM_001171163	ZMYM3
202050_s_at	0.310161	0.00504047	NM_005095	ZMYM4
235366_at	0.448009	0.017514	NM_015394	ZNF10
238711_s_at	0.318557	0.0364794	NM_021964	ZNF148
239024_at	0.350558	0.163952	NM_021964	ZNF148
214706_at	0.430196	0.0144427	NM_198087	ZNF200
1557322_at	0.300666	0.119311	NM_006300	ZNF230
219171_s_at	0.0639934	0.141598	NM_007345	ZNF236
238030_at	0.401994	0.011128	NM_003415	ZNF268
225539_at	0.166422	0.00260392	NM_001098403	ZNF295
229614_at	0.325717	0.00999983	NM_207333	ZNF320
228138_at	0.426241	0.125146	NM_145115	ZNF498
226327_at	0.269624	0.11708	NM_001136156	ZNF507
225021_at	0.0448029	0.0326603	NM_018181	ZNF532
227507_at	0.432532	0.014339	NM_014630	ZNF592
227045_at	0.357614	0.010412	NM_025040	ZNF614
227132_at	0.233483	0.00673166	NM_001042510	ZNF706
236128_at	0.367556	0.0371171	NM_003430	ZNF91
223716_s_at	0.305307	0.0611965	NM_005455	ZRANB2
243521_at	0.186972	0.046354	NM_007156	ZXDA /// ZXDB
228005_at	0.414398	0.131312	NM_007157	ZXDA /// ZXDB
233174_at	0.0232565	0.0448386	NR_040040
229687_s_at	0.106796	0.178703	NM_001256695
1557050_at	0.172408	0.093346	NR_038367
226641_at	0.204605	0.0824004	NM_001195144
231819_at	0.344512	0.0972096	NR_037879
242521_at	0.461444	0.0188316	NR_040599

## Sheet: Supplementary Table S4
measurement ID	Fold Change	P-Value(x2 up at CPSF 6-2 (student t-test p<0.2))	name	Gene Symbol1
201736_s_at	3.83011	0.000723912	NM_001270660	40974
200778_s_at	2.64414	0.0489393	NM_004404	41154
201872_s_at	5.51171	0.030872	NM_002940	ABCE1
222697_s_at	4.26502	0.0803229	NM_018394	ABHD10
228490_at	2.24045	0.0116768	NM_152924	ABHD2
209856_x_at	2.40761	0.0118206	NM_005759	ABI2
207268_x_at	2.39875	0.0226429	NM_005759	ABI2
201127_s_at	2.50764	0.04664	NM_001096	ACLY
201629_s_at	2.70518	0.0166667	NM_007099	ACP1
203321_s_at	2.23997	0.0735257	NM_014913	ADNP2
204183_s_at	3.96076	0.0492175	NM_005160	ADRBK2
202144_s_at	2.13017	0.114902	NM_000026	ADSL
219792_at	2.68975	0.0141886	NM_024758	AGMAT
219723_x_at	3.34043	0.0493025	NM_020132	AGPAT3
225440_at	2.03723	0.0677857	NM_020132	AGPAT3
205357_s_at	3.51146	0.162785	NM_004835	AGTR1
226156_at	2.09892	0.0251909	NM_001243028	AKT2
212607_at	2.04198	0.153398	NM_001206729	AKT3
222880_at	2.03196	0.0143164	NM_005465	AKT3
221009_s_at	2.22495	0.188252	NM_139314	ANGPTL4
212286_at	2.94634	0.0106153	NM_001083625	ANKRD12
222951_s_at	2.83833	0.0315087	NM_022096	ANKRD5
232387_at	3.69453	0.0337024	NM_001163547	AP1GBP1
214875_x_at	2.86283	0.115273	NM_001642	APLP2
208702_x_at	2.69536	0.0693683	NM_001642	APLP2
226228_at	8.06112	0.0495675	NM_001650	AQP4
200734_s_at	2.06817	0.0346298	NM_001659	ARF3
201333_s_at	8.36223	0.00510943	NM_001198665	ARHGEF12
202547_s_at	8.89564	0.00374694	NM_003899	ARHGEF7
235404_at	16.8903	0.0162635	NM_032199	ARID5B
1555964_at	2.75119	0.0149475	NM_001113738	ARL17 /// ARL17P1
222442_s_at	6.26438	0.0247375	NM_018184	ARL8B
218222_x_at	6.11049	0.0204176	NM_178427	ARNT
224204_x_at	5.15319	0.095483	NM_001248005	ARNTL2
221482_s_at	2.57996	0.0283014	NM_006628	ARPP19
224790_at	3.20809	0.0310335	NM_018482	ASAP1
209135_at	2.27286	0.0655176	NM_032466	ASPH
227014_at	2.00608	0.142306	NM_020437	ASPHD2
202672_s_at	2.70854	0.102417	NM_001674	ATF3
201854_s_at	2.06148	0.0036092	NM_015251	ATMIN
209934_s_at	2.77296	0.0764653	NM_001199185	ATP2C1
1554177_a_at	2.6093	0.116242	NR_033761	ATP5S
206992_s_at	2.10475	0.0354094	NM_015684	ATP5S
1553153_at	2.29764	0.131158	NM_152565	ATP6V0D2
238765_at	2.92325	0.124611	NM_004888	ATP6V1G1
205197_s_at	2.91784	0.069094	NM_000052	ATP7A
213744_at	3.23937	0.170082	NM_207303	ATRNL1
224154_at	15.1082	0.153611	NM_006577	B3GNT2
211631_x_at	5.58143	0.0545819	NM_001497	B4GALT1
219624_at	7.56036	0.00150667	NM_004874	BAG4
227371_at	2.44587	0.10541	NM_018842	BAIAP2L1
222343_at	9.15705	0.0273843	NM_138627	BCL2L11
1553096_s_at	8.32513	0.0564003	NM_138627	BCL2L11
208536_s_at	6.63843	0.0603174	NM_138627	BCL2L11
242013_at	2.04402	0.17197	NM_001010922	BCL2L15
202931_x_at	2.98574	0.0452911	NM_004305	BIN1
210201_x_at	2.5958	0.0269704	NM_004305	BIN1
214439_x_at	2.09885	0.066805	NM_004305	BIN1
236534_at	4.68417	0.0272728	NM_001159642	BNIPL
209922_at	2.58491	0.0553764	NM_006768	BRAP
244738_at	2.77533	0.063493	NM_153252	BRWD3
1559975_at	2.27878	0.0803213	NM_001731	BTG1
200776_s_at	4.11324	0.0411796	NM_001207067	BZW1
222852_at	2.91143	0.0365503	NM_024942	C10orf88
240353_s_at	4.4571	0.191099	NM_152319	C12orf54
1554582_a_at	2.91196	0.0140535	NM_001135864	C12orf72
1553141_at	6.47585	0.0754756	NM_153218	C13orf31
233297_s_at	10.8525	0.0312624	NM_001144983	C13orf38
226657_at	2.45054	0.0270245	NM_152914	C17orf103
217508_s_at	2.4497	0.0912542	NM_001008239	C18orf25
214173_x_at	3.81304	0.0181108	NM_003796	C19orf2
204699_s_at	2.36723	0.137316	NM_014388	C1orf107
207571_x_at	4.72562	0.0043607	NM_001105556	C1orf38
1554660_a_at	3.49828	0.0153099	NM_001139459	C1orf71
1553697_at	9.03277	0.0207138	NM_145257	C1orf96
224443_at	3.94821	0.0643521	NR_026761	C1orf97
206155_at	3.67985	0.00338038	NM_000392	C1S
218010_x_at	2.13352	0.138171	NM_024299	C20orf149
48030_i_at	2.05707	0.0315448	NM_032385	C5orf4
225956_at	2.36307	0.0681017	NM_153607	C5orf41
225600_at	2.75623	0.101859	NM_001171799	C8orf83
223005_s_at	3.4079	0.0590977	NM_032012	C9orf5
205949_at	3.05121	0.166122	NM_001738	CA1
225914_s_at	3.43207	0.0723468	NM_001079670	CAB39L
242410_s_at	23.8182	0.0346648	NM_000721	CACNA1E
1552863_a_at	2.17084	0.0229394	NM_145815	CACNG6
209030_s_at	2.17901	0.0460379	NM_001098517	CADM1
235118_at	17.9975	0.142048	NM_001167675	CADM2
200622_x_at	2.12711	0.0615111	NM_005184	CALM3
200756_x_at	3.80053	0.173985	NM_001199672	CALU
212763_at	2.82058	0.124656	NM_203459	CAMSAP1L1
200722_s_at	3.36725	0.0666718	NM_005898	CAPRIN1
208050_s_at	2.35903	0.108726	NM_032982	CASP2
34449_at	2.08051	0.030333	NM_032982	CASP2
201091_s_at	2.56885	0.0767749	NM_007276	CBX3
228061_at	5.35408	0.0303883	NM_138771	CCDC126
226972_s_at	2.01656	0.183473	NM_001201372	CCDC136
242519_at	3.94383	0.0908369	NM_001134848	CCDC152
223300_s_at	3.22413	0.0213468	NM_024725	CCDC82
224652_at	3.23311	0.010623	NM_145012	CCNY
208653_s_at	6.2956	0.00437663	NM_006016	CD164
207277_at	3.08227	0.183759	NM_001144893	CD209
204581_at	16.4588	0.107499	NM_001185099	CD22
38521_at	2.17338	0.00299573	NM_001185099	CD22
206545_at	5.04801	0.114921	NM_001243078	CD28
204490_s_at	3.41576	0.0266074	NM_001001390	CD44
212014_x_at	3.38509	0.00360414	NM_001001390	CD44
209835_x_at	3.20319	0.00661899	NM_001001390	CD44
204489_s_at	2.12555	0.0036614	NM_001001390	CD44
211574_s_at	4.64052	0.00929193	NM_002389	CD46
213857_s_at	2.13526	0.0521608	NM_001777	CD47
202717_s_at	2.00944	0.0801337	NM_003903	CDC16
217879_at	3.67706	0.0160003	NM_001256	CDC27
222537_s_at	2.08047	0.101129	NM_020239	CDC42SE1
1552612_at	5.98165	0.0177999	NM_020240	CDC42SE2
212862_at	2.97584	0.0136004	NM_003818	CDS2
52285_f_at	2.63851	0.00440955	NM_024899	CEP76
1554014_at	8.04512	0.134232	NM_001042572	CHD2
205393_s_at	2.55076	0.122125	NR_045204	CHEK1
204233_s_at	3.05876	0.0384752	NM_212469	CHKA
221058_s_at	2.64237	0.0652251	NM_016326	CKLF
223451_s_at	2.40653	0.0309532	NM_016326	CKLF
201732_s_at	2.2077	0.075371	NM_001829	CLCN3
219947_at	2.1411	0.114094	NM_016184	CLEC4A
221881_s_at	6.22112	0.0206568	NM_013943	CLIC4
204576_s_at	2.3785	0.132788	NM_015041	CLUAP1
202162_s_at	2.49836	0.0479207	NM_004779	CNOT8
227202_at	26.2349	0.014509	NM_175038	CNTN1
223515_s_at	2.90011	0.0124866	NM_017421	COQ3
222903_s_at	2.26214	0.0162162	NM_001079535	CPEB1
210687_at	2.0335	0.07165	NM_001031847	CPT1A
204312_x_at	2.25547	0.0896849	NM_134442	CREB1
225595_at	2.5187	0.0894639	NM_001039618	CREBZF
210171_s_at	2.64384	0.0580927	NM_182717	CREM
222702_x_at	2.4393	0.0373032	NM_014171	CRIPT
39966_at	2.65021	0.0838703	NM_001206945	CSPG5
221925_s_at	2.38254	0.0204835	NM_024790	CSPP1
1555467_a_at	5.72509	0.0529616	NM_001172640	CUGBP1
215997_s_at	5.25546	0.00909623	NM_001079872	CUL4B
202213_s_at	2.925	0.0784763	NM_001079872	CUL4B
239155_at	4.14004	0.0501467	NM_001338	CXADR
221903_s_at	2.85525	0.0151095	NM_001042412	CYLD
1553977_a_at	2.2333	0.0664381	NM_016593	CYP39A1
219183_s_at	2.21637	0.119571	NM_013385	CYTH4
201571_s_at	3.21105	0.107325	NM_001921	DCTD
209231_s_at	2.4295	0.123374	NM_001199743	DCTN5
222678_s_at	10.8056	0.013116	NM_020640	DCUN1D1
225965_at	3.16272	0.143733	NM_001160148	DDHD1
212514_x_at	7.40466	0.00343863	NM_001356	DDX3X
212974_at	2.32883	0.176909	NM_014957	DENND3
225488_at	3.65461	0.0243622	NM_024295	DERL1
202802_at	2.3818	0.141776	NM_001206974	DHPS
1561286_a_at	2.93774	0.0201337	NM_001146115	DIP2A
207147_at	2.16077	0.0270878	NM_004405	DLX2
200664_s_at	2.58905	0.140348	NM_006145	DNAJB1
235341_at	2.38944	0.09025	NM_006260	DNAJC3
215237_at	3.19294	0.0184851	NM_001130049	DOCK9
1560916_a_at	7.19892	0.00653821	NM_015283	DPY19L1
1554534_at	4.6273	0.0372235	NM_001160301	DPYD
209188_x_at	3.44585	0.101767	NM_001938	DR1
207654_x_at	3.33689	0.112455	NM_001938	DR1
216652_s_at	3.06921	0.100063	NM_001938	DR1
216938_x_at	2.82939	0.0435834	NM_000795	DRD2
212253_x_at	4.01024	0.0364795	NM_015548	DST
1552708_a_at	8.97547	0.056474	NM_001142314	DUSP19
201537_s_at	2.29454	0.0498316	NM_004090	DUSP3
226034_at	2.10037	0.19928	NM_057158	DUSP4
208891_at	3.57237	0.0316269	NM_022652	DUSP6
208892_s_at	2.98434	0.0278109	NM_022652	DUSP6
213848_at	2.06026	0.0729502	NM_001947	DUSP7
233124_s_at	2.43141	0.0510424	NM_018479	ECHDC1
220523_at	7.08842	0.042215	NM_025184	EFHC2
221497_x_at	6.5341	0.0256731	NM_022051	EGLN1
209037_s_at	2.11592	0.0576999	NM_006795	EHD1
1552846_s_at	2.25408	0.162404	NM_001193532	EHD2
208708_x_at	3.31255	0.0135535	NM_001969	EIF5
220625_s_at	2.72931	0.159212	NM_001243080	ELF5
204095_s_at	3.51126	0.106288	NM_006532	ELL
209392_at	2.70795	0.0777824	NM_006209	ENPP2
207793_s_at	4.36497	0.0551877	NM_001166007	EPB41
220119_at	3.29237	0.0642895	NM_022140	EPB41L4A
238533_at	3.49433	0.0992807	NM_004440	EPHA7
229288_at	2.98793	0.148141	NM_004440	EPHA7
222079_at	4.8484	0.0964273	NM_001243429	ERG
240603_s_at	3.57293	0.0494375	NM_080663	ERI2
207981_s_at	6.89175	0.0885549	NM_001243509	ESRRG
33494_at	2.65392	0.00439925	NM_004453	ETFDH
224453_s_at	6.46132	0.0679931	NM_001039481	ETNK1
203348_s_at	2.06408	0.0156059	NM_004454	ETV5
203349_s_at	2.0434	0.0728718	NM_004454	ETV5
203249_at	2.04907	0.137987	NM_001991	EZH1
225208_s_at	2.04912	0.077674	NM_031452	FAM103A1
232048_at	3.90787	0.0243863	NM_144664	FAM76B
212497_at	4.23479	0.0718336	NM_144578	FCF1 /// MAPK1IP1L
224402_s_at	15.27	0.121341	NM_031282	FCRL4
209209_s_at	3.60068	0.0266572	NM_001134999	FERMT2
231382_at	5.09608	0.0593786	NM_003862	FGF18
1568678_s_at	4.55232	0.0477441	NM_194429	FGFR1OP
210186_s_at	2.18043	0.176709	NM_054014	FKBP1A
222485_at	2.47576	0.139346	NM_002013	FKBP3
208613_s_at	2.17009	0.00600658	NM_001164318	FLNB
222692_s_at	2.09292	0.170563	NM_001135095	FNDC3B
218880_at	2.83347	0.181986	NM_005253	FOSL2
226045_at	2.00466	0.154136	NM_006654	FRS2
201635_s_at	2.1341	0.0975098	NM_005087	FXR1
227266_s_at	3.34356	0.0798215	NM_001465	FYB
203705_s_at	3.19862	0.0212583	NM_003507	FZD7
224325_at	2.44508	0.0730324	NM_031866	FZD8
227405_s_at	2.0753	0.0366743	NM_031866	FZD8
209416_s_at	3.1773	0.0944473	NM_016263	FZR1
223254_s_at	3.49886	0.0808428	NM_017769	G2E3
209990_s_at	2.1953	0.194282	NM_005458	GABBR2
206669_at	3.95772	0.141003	NM_013445	GAD1
228501_at	2.25719	0.072299	NM_054110	GALNTL2
203178_at	7.87172	0.146407	NM_001482	GATM
212241_at	7.22099	0.0168395	NM_001018091	GCOM1 /// GRINL1A
202721_s_at	5.22295	0.0122115	NM_002056	GFPT1
209249_s_at	2.14703	0.0161785	NM_014394	GHITM
206920_s_at	3.84031	0.0779411	NM_001499	GLE1
227539_at	2.7765	0.0280191	NM_006572	GNA13
200744_s_at	3.05259	0.0281976	NM_002074	GNB1
1566513_a_at	4.41798	0.047492	NM_004485	GNG4
212334_at	2.1191	0.054151	NM_002076	GNS
203383_s_at	2.20242	0.137285	NM_002077	GOLGA1
227214_at	16.5132	0.0207147	NM_020399	GOPC
213144_at	2.2411	0.0775848	NM_054022	GOSR2
213180_s_at	2.14598	0.0071781	NM_054022	GOSR2
1553878_at	3.27598	0.03906	NM_152413	GOT1L1
1553864_at	2.98058	0.0252396	NM_153442	GPR26
206361_at	2.05947	0.00579456	NM_004778	GPR44
221922_at	2.32711	0.108307	NM_013296	GPSM2
223486_at	3.16043	0.124957	NM_014170	GTPBP8
206062_at	2.23907	0.0512023	NM_000409	GUCA1A
204235_s_at	2.09916	0.0287545	NR_045562	GULP1
229181_s_at	3.50632	0.0502076	NM_018097	HAUS2
230208_at	2.37142	0.0829256	NM_005477	HCN4
242141_at	2.14465	0.0484729	NM_001527	HDAC2
223908_at	5.4761	0.0751701	NM_001166422	HDAC8
216693_x_at	3.71417	0.0855429	NM_016073	HDGFRP3
240411_at	19.5756	0.00365207	NM_173489	HEATR7B2
1555960_at	2.29907	0.0832954	NR_024611	HINT1
212291_at	42.6497	0.0390684	NM_181358	HIPK1
225097_at	2.33698	0.03745	NM_001113239	HIPK2
1558682_at	3.62872	0.055616	NM_003484	HMGA2
207127_s_at	2.22121	0.0932857	NM_012207	HNRNPH3
235114_x_at	3.26539	0.00186943	NM_032410	HOOK3
230454_at	2.13162	0.190996	NM_138468	ICA1L
217496_s_at	3.06327	0.0201585	NM_004969	IDE
202439_s_at	6.44759	0.0137542	NM_001166550	IDS
211782_at	2.84557	0.0991029	NM_006123	IDS
202438_x_at	2.40726	0.0614986	NM_001166550	IDS
201888_s_at	3.16929	0.0738128	NM_001560	IL13RA1
205992_s_at	2.6029	0.0110915	NM_172175	IL15
217371_s_at	2.16919	0.14112	NM_172175	IL15
224156_x_at	2.19642	0.0134428	NM_018725	IL17RB
219255_x_at	2.02013	0.0130522	NM_018725	IL17RB
241856_at	21.1627	0.0605348	NM_016247	IMPG2
209808_x_at	2.0796	0.037839	NM_001267728	ING1
208363_s_at	4.21419	0.0774677	NM_001566	INPP4A
230362_at	2.82025	0.0970127	NM_001243195	INPP5F
201625_s_at	7.29107	0.013424	NM_198337	INSIG1
1554739_at	3.93469	0.0993243	NM_001145349	IPP
209273_s_at	3.38435	0.0568783	NM_030940	ISCA1
209743_s_at	8.40336	0.0775803	NM_001257137	ITCH
209744_x_at	7.67183	0.01029	NM_001257137	ITCH
37201_at	2.63469	0.186922	NM_002218	ITIH4
201464_x_at	2.7951	0.0630152	NM_002228	JUN
223585_x_at	3.10249	0.122174	NM_015483	KBTBD2
210119_at	2.18895	0.0353805	NM_002243	KCNJ15
212492_s_at	2.98183	0.0570307	NM_015015	KDM4B
201548_s_at	2.00286	0.0274339	NM_006618	KDM5B
203990_s_at	6.80545	0.174353	NM_021140	KDM6A
212428_at	2.068	0.0213979	NM_001080398	KIAA0368
37232_at	2.59823	0.00749607	NM_014749	KIAA0586
212311_at	2.60393	0.111891	NM_015187	KIAA0746
209378_s_at	4.04858	0.0330307	NM_018999	KIAA1128
232467_at	2.50738	0.0952398	NM_018240	KIRREL
225140_at	3.44582	0.0740428	NM_016531	KLF3
222913_at	2.4546	0.012941	NM_016531	KLF3
224606_at	2.22923	0.0562888	NM_001160124	KLF6
209254_at	4.15973	0.0363148	NM_014997	KLHDC10
221985_at	4.76017	0.0103756	NM_017644	KLHL24
220238_s_at	5.08354	0.101363	NR_033329	KLHL7
202059_s_at	2.10636	0.00767256	NR_026698	KPNA1
1552485_at	3.79585	0.0337138	NM_171846	LACTB
201721_s_at	4.27683	0.172311	NM_006762	LAPTM5
208952_s_at	2.19147	0.00495524	NM_015155	LARP5
202067_s_at	2.32855	0.0572247	NM_001195799	LDLR
211356_x_at	6.5898	0.104544	NM_001198689	LEPR
208935_s_at	2.31179	0.0736163	NM_201543	LGALS8
210731_s_at	2.06661	0.158009	NM_201543	LGALS8
210660_at	11.5426	0.124365	NM_006863	LILRA1
212325_at	3.16299	0.00475317	NM_001112717	LIMCH1
236893_at	19.8084	0.0269367	NR_033203	LOC100130740
201383_s_at	3.87596	0.053587	NM_005899	LOC100133166 /// NBR1
1556704_s_at	5.6064	0.0218988	NR_046175	LOC100133920
1562209_at	2.36901	0.0954514	NM_001029955	LOC100268168
1568686_at	2.88866	0.182902	NR_003581	LOC158381
1564651_at	6.56597	0.000131489	NM_001135575	LOC221710
239919_at	2.2174	0.106251	NR_038440	LOC255480
215617_at	3.92613	0.115527	NM_015535	LOC26010
230351_at	4.08999	0.139414	NR_036487	LOC283481
230245_s_at	7.72239	0.031386	NR_024433	LOC283663
227270_at	2.41332	0.00923734	NM_001145191	LOC285550
223326_s_at	2.01851	0.0408984	NR_026811	LOC388152 /// LOC727751 /// LOC727849 /// LOC80154
243362_s_at	3.91069	0.0482719	NR_029373	LOC641518
1558387_at	16.8651	0.0653885	NR_027378	LOC643763
227201_at	10.5655	0.0149315	NR_047520	LOC643837
223098_s_at	2.48253	0.0533575	NM_031490	LONP2
206723_s_at	3.53948	0.092653	NM_004720	LPAR2
202821_s_at	3.1942	0.0136157	NM_005578	LPP
220253_s_at	3.85512	0.0171079	NM_013437	LRP12
34697_at	2.29087	0.158041	NM_002336	LRP6
215173_at	3.39194	0.148258	NM_178452	LRRC50
231200_at	8.07375	0.0460902	NM_144703	LSM14B
205193_at	2.09868	0.0874496	NM_012323	MAFF
224466_s_at	4.11673	0.0578988	NM_032711	MAFG
232859_s_at	8.04381	0.0236788	NM_015520	MAGI1
210018_x_at	3.43408	0.0194588	NM_006785	MALT1
204388_s_at	2.17983	0.15743	NM_000240	MAOA
208785_s_at	2.83394	0.032379	NM_022818	MAP1LC3B
203265_s_at	4.60048	0.0446395	NM_003010	MAP2K4
226023_at	2.10167	0.165063	NM_145185	MAP2K7
1552927_at	9.14014	0.0194459	NM_152787	MAP3K7IP3
202889_x_at	2.55943	0.0163846	NM_001198616	MAP7
1552263_at	10.8443	0.00078333	NM_138957	MAPK1
211561_x_at	5.08323	0.10409	NM_139012	MAPK14
229845_at	2.39511	0.135096	NM_001006618	MAPKAP1
215050_x_at	3.18883	0.0868602	NM_004759	MAPKAPK2
200712_s_at	2.67795	0.158144	NM_012325	MAPRE1
200624_s_at	2.14997	0.0250072	NM_001194954	MATR3
205017_s_at	6.12636	0.110233	NM_144778	MBNL2
216237_s_at	2.50521	0.0572941	NM_006739	MCM5
204059_s_at	2.30224	0.0288585	NM_002395	ME1
210153_s_at	2.82523	0.0794436	NM_002396	ME2
209397_at	2.09428	0.0656534	NM_002396	ME2
227538_at	2.04294	0.00937121	NM_004831	MED26
213807_x_at	3.71016	0.19402	NM_000245	MET
222567_s_at	5.12867	0.0344128	NM_016626	MEX3C
200898_s_at	5.72985	0.00548581	NM_001142434	MGEA5
205904_at	2.33144	0.168103	NM_001177519	MICA /// MICB
212020_s_at	2.42999	0.0540508	NM_001145966	MKI67
212022_s_at	2.03835	0.162891	NM_001145966	MKI67
207012_at	2.03638	0.00244447	NM_005941	MMP16
214650_x_at	2.0222	0.198618	NM_001170418	MOG
210087_s_at	4.03208	0.11301	NM_001146191	MPZL1
223742_at	2.6861	0.0618617	NM_146388	MRPL4
233665_x_at	2.38223	0.0277594	NM_012123	MTO1
218716_x_at	2.35662	0.0256765	NM_012123	MTO1
222014_x_at	2.02481	0.0146894	NM_012123	MTO1
222531_s_at	2.19955	0.0255498	NM_018229	MUDENG
222771_s_at	10.6284	0.00183792	NM_016132	MYEF2
223129_x_at	2.23518	0.0745542	NM_013262	MYLIP
214496_x_at	2.95863	0.0076609	NM_012330	MYST4
208918_s_at	2.7728	0.0513212	NM_023018	NADK
208917_x_at	2.73483	0.17553	NM_023018	NADK
213607_x_at	2.18362	0.0359589	NM_023018	NADK
242635_s_at	2.43426	0.0287279	NM_001122838	NAPEPLD
202906_s_at	5.56544	0.0143236	NM_002485	NBN
202905_x_at	2.20197	0.101658	NM_002485	NBN
218662_s_at	2.49669	0.00102774	NM_022346	NCAPG
209105_at	2.79062	0.00940764	NM_003743	NCOA1
232093_at	2.57813	0.0775957	NR_024330	NCRNA00085
222422_s_at	8.94712	0.00431011	NM_030571	NDFIP1
224799_at	2.92623	0.0531784	NM_001161407	NDFIP2
218200_s_at	2.01385	0.016204	NM_004546	NDUFB2
212445_s_at	3.77853	0.0956691	NM_001144964	NEDD4L
211091_s_at	3.21423	0.0950416	NM_181833	NF2
204991_s_at	2.53399	0.140341	NM_181833	NF2
1555141_a_at	2.08108	0.133441	NM_001100874	NHEDC1
224304_x_at	2.22654	0.059213	NM_182946	NIN
212469_at	2.12845	0.0482282	NM_133433	NIPBL
225943_at	3.93312	0.0846945	NM_020726	NLN
201157_s_at	2.09166	0.0860548	NM_021079	NMT1
1554082_a_at	4.9014	0.0776144	NM_024654	NOL9
210470_x_at	2.99646	0.0178504	NM_001145410	NONO
202445_s_at	2.04	0.0708932	NM_024408	NOTCH2
229281_at	17.8343	0.0423863	NM_001164749	NPAS3
211402_x_at	27.2646	0.058764	NM_001489	NR6A1
210392_x_at	11.8065	0.0407943	NM_001489	NR6A1
202600_s_at	2.35246	0.179563	NM_003489	NRIP1
220248_x_at	2.20257	0.173476	NM_016143	NSFL1C
202155_s_at	2.03358	0.068191	NM_005085	NUP214
222583_s_at	3.18549	0.0803029	NM_007172	NUP50
203194_s_at	2.74459	0.00580705	NM_139132	NUP98
230271_at	2.39591	0.023789	NM_004852	ONECUT2
233446_at	2.14828	0.141381	NM_004852	ONECUT2
217081_at	3.20342	0.0955956	NM_007160	OR2H2
203479_s_at	2.89909	0.0693105	NM_001102653	OTUD4
34406_at	2.04591	0.15263	NM_001243127	PACS2
223739_at	7.93178	0.0453429	NM_013358	PADI1
1559052_s_at	2.94018	0.126429	NM_002577	PAK2
208876_s_at	2.43624	0.0264814	NM_002577	PAK2
208875_s_at	2.0466	0.0981331	NM_002577	PAK2
209388_at	2.08686	0.115589	NM_001252007	PAPOLA
214827_at	5.15748	0.0844568	NM_032521	PARD6B
222454_s_at	2.86543	0.0589354	NM_018222	PARVA
37965_at	2.45673	0.156949	NM_001243386	PARVB
225468_at	2.00781	0.0193452	NM_152716	PATL1
210674_s_at	4.81937	0.166242	NM_031849	PCDHA1 /// PCDHA10 /// PCDHA11 /// PCDHA12 /// PCDHA13 /// PCDHA2 /// PCDHA3 /// PCDHA4 /// PCDHA5 /// PCDHA6 /// PCDHA7 /// PCDHA8 /// PCDHA9 /// PCDHAC1 /// PCDHAC2
206791_s_at	2.87572	0.00498496	NM_000923	PDE4C
210837_s_at	4.49495	0.00181177	NM_006203	PDE4D
210836_x_at	3.68221	0.0589906	NM_006203	PDE4D
206347_at	2.9387	0.0166334	NM_005391	PDK3
203242_s_at	4.80853	0.0665527	NM_006457	PDLIM5
213983_s_at	2.25062	0.00214919	NM_001100400	PDS5A
237202_at	2.26688	0.0176282	NM_017712	PGPEP1
201120_s_at	4.18022	0.144143	NM_006667	PGRMC1
227211_at	2.13155	0.0617779	NM_001009936	PHF19
221611_s_at	43.184	0.00346879	NM_173341	PHF7
202738_s_at	2.08952	0.00318337	NM_000293	PHKB
217996_at	4.07341	0.184806	NM_007350	PHLDA1
41469_at	3.47734	0.0157176	NM_002638	PI3
219788_at	12.9644	0.0509694	NM_178273	PILRA
204195_s_at	2.40564	0.0834259	NM_004571	PKNOX1
177_at	2.30848	0.0521274	NM_001130081	PLD1
222699_s_at	2.12156	0.0819777	NM_024613	PLEKHF2
204940_at	14.442	0.0116327	NM_002667	PLN
221537_at	2.17482	0.0413418	NM_032242	PLXNA1
1553639_a_at	2.30623	0.141768	NM_001172699	PPARGC1B
210235_s_at	2.86177	0.0358689	NM_177423	PPFIA1
202886_s_at	9.28426	0.0645369	NM_002716	PPP2R1B
203529_at	2.64864	0.0078241	NM_001123369	PPP6C
219875_s_at	6.20297	0.106088	NM_016076	PPPDE1
212216_at	3.71753	0.0286624	NM_001042385	PREPL
214617_at	2.08861	0.179152	NM_001083116	PRF1
240349_at	5.31695	0.00137017	NM_006252	PRKAA2
233748_x_at	5.70202	0.0356481	NM_024429	PRKAG2
215195_at	2.4797	0.0613545	NM_002737	PRKCA
1564520_s_at	2.223	0.101748	NM_001039619	PRMT5
221734_at	4.29939	0.00927305	NM_130809	PRRC1
210988_s_at	2.11477	0.00678674	NM_021222	PRUNE
212219_at	2.17881	0.0125438	NM_014614	PSME4
228217_s_at	2.05644	0.142312	NM_001128592	PSMG4
204053_x_at	3.46561	0.00258495	NM_000314	PTEN /// PTENP1
234165_at	2.30033	0.161117	NM_000953	PTGDR
200730_s_at	3.24651	0.0520659	NM_003463	PTP4A1
222404_x_at	2.02621	0.0423029	NM_016395	PTPLAD1
205867_at	22.661	0.124951	NM_002834	PTPN11
205438_at	6.61147	0.0408964	NM_007039	PTPN21
40524_at	4.57564	0.00197542	NM_007039	PTPN21
200637_s_at	2.35018	0.0313363	NM_130440	PTPRF
1555579_s_at	2.10404	0.043859	NM_002845	PTPRM
218360_at	2.31983	0.000896781	NM_020673	RAB22A
209514_s_at	2.24281	0.152437	NM_183235	RAB27A
208730_x_at	2.04205	0.0542962	NM_002865	RAB2A
210216_x_at	2.04825	0.0747619	NM_002853	RAD1
201711_x_at	3.22185	0.124143	NM_006267	RANBP2
214487_s_at	2.33344	0.153733	NM_002886	RAP2B
219026_s_at	2.16854	0.0537441	NM_170692	RASAL2
226732_at	2.11952	0.0238295	NM_053043	RBM33
225265_at	3.50282	0.0353252	NM_002897	RBMS1
34187_at	3.03142	0.0428589	NM_002898	RBMS2
211974_x_at	2.70352	0.00404335	NM_005349	RBPJ
220201_at	2.7623	0.050608	NM_018835	RC3H2
212749_s_at	2.04521	0.00302923	NM_001008925	RCHY1
1552378_s_at	3.28649	0.0408767	NM_172037	RDH10
221643_s_at	2.06936	0.177225	NM_001042681	RERE
1552649_a_at	27.4961	0.028729	NR_037714	RFFL
227339_at	6.17682	0.019559	NM_001012761	RGMB
206290_s_at	13.1379	0.105997	NM_002924	RGS7
227644_at	2.01723	0.0822197	NM_001205317	RIMS4
202129_s_at	7.42582	0.136432	NM_003831	RIOK3
212478_at	3.67197	0.0429112	NM_022780	RMND5A
230662_at	2.41372	0.0382072	NM_001010858	RNF187
204207_s_at	4.11747	0.0412707	NM_003800	RNGTT
210426_x_at	5.83911	0.041852	NM_134262	RORA
1556365_at	3.68715	0.0244435	NR_026970	RP3-398D13.1
224826_at	2.58501	0.198657	NM_019593	RP5-1022P6.2
217680_x_at	2.36645	0.162295	NM_001256580	RPL10
204171_at	2.48023	0.0182171	NM_003161	RPS6KB1
222733_x_at	2.15816	0.040653	NM_003683	RRP1
212844_at	6.63678	0.02001	NM_015056	RRP1B
242625_at	2.08773	0.109661	NM_080657	RSAD2
222788_s_at	2.12219	0.0193795	NM_018364	RSBN1
208129_x_at	3.42901	0.0294958	NM_001754	RUNX1
232231_at	4.59835	0.0357462	NM_004348	RUNX2
202426_s_at	5.03063	0.0353995	NM_002957	RXRA
215495_s_at	3.61728	0.000760561	NM_001161576	SAMD4A
210790_s_at	3.54137	0.135591	NM_020150	SAR1A
222573_s_at	3.83569	0.0182165	NM_021818	SAV1
1552978_a_at	4.94894	0.0151201	NM_004866	SCAMP1
222211_x_at	2.69658	0.153936	NR_004859	SCAND2
211162_x_at	3.48519	0.00431808	NM_005063	SCD
222747_s_at	2.02573	0.137101	NM_001037540	SCML1
224960_at	2.51521	0.0144037	NM_017988	SCYL2
212154_at	3.91648	0.159869	NM_002998	SDC2
238056_at	2.99307	0.0792409	NM_001035513	SDHC
202083_s_at	4.24602	0.0708828	NM_001204410	SEC14L1
203788_s_at	3.39675	0.0176001	NM_006379	SEMA3C
231730_at	5.99926	0.0222516	NM_016955	SEPSECS
221473_x_at	3.09978	0.00122343	NM_006811	SERINC3
221471_at	2.01945	0.0110297	NM_006811	SERINC3
202627_s_at	8.38978	0.126896	NM_001165413	SERPINE1
225094_at	2.56776	0.0763463	NM_020382	SETD8
235338_s_at	2.19561	0.142455	NM_001160308	SETDB2
214096_s_at	2.01845	0.13066	NR_029417	SHMT2
210135_s_at	2.24527	0.0703023	NM_001163678	SHOX2
202980_s_at	2.01073	0.0250759	NM_003031	SIAH1
208253_at	11.7077	0.0127626	NM_014442	SIGLEC8
210567_s_at	2.21809	0.110977	NM_005983	SKP2
224845_s_at	2.05727	0.0288477	NM_020846	SLAIN2
217507_at	2.40753	0.0593441	NM_000578	SLC11A1
223596_at	7.38917	0.0220521	NM_001042495	SLC12A6
225043_at	2.96557	0.0407193	NM_145648	SLC15A4
206081_at	2.39337	0.051129	NM_004727	SLC24A1
1554161_at	2.09092	0.117149	NM_001204051	SLC25A27
203164_at	2.96075	0.00262141	NM_004733	SLC33A1
48106_at	2.02359	0.00186072	NM_017842	SLC48A1
203908_at	2.92347	0.0243412	NM_001098484	SLC4A4
207603_at	13.8244	0.0242292	NM_001258379	SLC4A7
228175_at	3.46599	0.00100963	NM_001039960	SLC4A8
235518_at	4.84298	0.181233	NM_001112800	SLC8A1
232176_at	2.34108	0.131124	NM_032229	SLITRK6
205398_s_at	2.95873	0.169666	NM_005902	SMAD3
218284_at	2.08884	0.130708	NM_005902	SMAD3
212257_s_at	2.0177	0.175485	NM_003070	SMARCA2
239688_at	3.1326	0.0230387	NM_006306	SMC1A
212577_at	6.64516	0.00661756	NM_015295	SMCHD1
204593_s_at	2.08514	0.0792972	NM_019008	SMCR7L
238434_at	2.37095	0.111359	NM_144775	SMCR8
218685_s_at	2.05895	0.134346	NM_001243791	SMUG1
1564907_s_at	2.13848	0.0722905	NR_003141	SNHG4
202114_at	2.54734	0.0351139	NM_003100	SNX2
229980_s_at	2.16748	0.0118601	NM_014426	SNX5
212777_at	2.90077	0.0504114	NM_005633	SOS1
230943_at	10.1792	0.0710748	NM_022454	SOX17
1553582_a_at	2.93651	0.0935086	NM_016512	SPAG11B
40273_at	2.1448	0.0503904	NM_001204159	SPHK2
213112_s_at	4.66029	0.0228143	NM_003900	SQSTM1
212058_at	2.5035	0.0790258	NM_001080415	SR140
222532_at	2.71234	0.197594	NM_021203	SRPRB
222411_s_at	2.47335	0.00202474	NM_007107	SSR3
203015_s_at	10.0647	0.011489	NM_001166295	SSX2IP
229336_at	2.11885	0.170103	NM_006927	ST3GAL2
203047_at	2.14517	0.00372032	NM_005990	STK10
225015_s_at	6.06442	0.108757	NM_032017	STK40
224201_s_at	10.3118	0.19058	NM_001178133	SUFU
200739_s_at	3.90377	0.0365654	NM_006936	SUMO3
225721_at	2.14124	0.0445998	NM_001128933	SYNPO2
201259_s_at	5.1823	0.0339325	NM_182715	SYPL1
200977_s_at	2.27657	0.0212744	NM_001079864	TAX1BP1
201868_s_at	2.09028	0.0383206	NM_001139468	TBL1X
222377_at	3.27726	0.149201	NM_005995	TBX10
212762_s_at	2.22307	0.100878	NM_001146283	TCF7L2
205796_at	3.01868	0.0144024	NM_018393	TCP11L1
214600_at	4.77248	0.00454873	NM_021961	TEAD1
203176_s_at	2.00492	0.0630249	NR_073073	TFAM
205286_at	2.01075	0.00669804	NM_003222	TFAP2C
203588_s_at	2.87044	0.0301313	NM_001178140	TFDP2
209909_s_at	8.84432	0.0211663	NM_001135599	TGFB2
203833_s_at	4.66091	0.0273037	NM_006464	TGOLN2
212040_at	2.13537	0.0404598	NM_006464	TGOLN2
201108_s_at	4.24758	0.052678	NM_003246	THBS1
214920_at	2.28257	0.140965	NM_015204	THSD7A
203221_at	2.15229	0.0277814	NM_005077	TLE1
212769_at	3.55315	0.0095643	NM_001105192	TLE3
222399_s_at	2.7899	0.0992308	NM_020123	TM9SF3
212194_s_at	2.27621	0.0325482	NM_014742	TM9SF4
222887_s_at	2.27991	0.0552907	NM_001193304	TMEM127
1554076_s_at	2.98565	0.0135362	NM_001198670	TMEM136
228624_at	2.14145	0.113616	NM_018342	TMEM144
223133_at	2.00653	0.0351236	NM_001127711	TMEM14B
1555090_x_at	2.55838	0.092191	NM_144632	TMEM182
230676_s_at	3.29361	0.159034	NM_018279	TMEM19
212619_at	2.98351	0.0247644	NM_015257	TMEM194A
222892_s_at	7.73637	0.0799906	NM_018306	TMEM40
217795_s_at	2.10608	0.0338134	NM_024334	TMEM43
238229_at	3.36411	0.149851	NM_153704	TMEM67
220800_s_at	2.2736	0.000179836	NM_014547	TMOD3
223948_s_at	2.29453	0.174805	NM_032405	TMPRSS3
210405_x_at	11.9308	0.0326131	NM_003842	TNFRSF10B
219423_x_at	9.635	0.142092	NM_003790	TNFRSF25
210643_at	16.3229	0.0941622	NM_033012	TNFSF11
209225_x_at	2.74273	0.0240609	NM_002270	TNPO1
207657_x_at	2.39969	0.111479	NM_002270	TNPO1
221829_s_at	2.1952	0.0465499	NM_002270	TNPO1
240700_at	2.65426	0.060836	NM_001199260	TOR1AIP2
230321_at	2.35128	0.176974	NM_001199260	TOR1AIP2
201684_s_at	2.05831	0.0604781	NM_014828	TOX4
201688_s_at	2.07019	0.1218	NM_001025253	TPD52
235116_at	2.915	0.151255	NM_005658	TRAF1
210995_s_at	5.4466	0.0339123	NM_033228	TRIM23
209013_x_at	2.21289	0.124922	NM_007118	TRIO
210953_at	3.14878	0.0577132	NM_014779	TSC22D2
201504_s_at	6.0871	0.0359025	NM_004622	TSN
200972_at	2.12417	0.0752749	NM_001168412	TSPAN3
230690_at	2.56155	0.0416048	NM_030773	TUBB1
203272_s_at	2.98224	0.0417402	NM_007275	TUSC2
222748_s_at	2.62925	0.134264	NM_017853	TXNL4B
222578_s_at	2.42403	0.0830278	NM_198329	UBA5
201898_s_at	2.72867	0.0295855	NM_003336	UBE2A
225787_at	2.29621	0.1204	NM_080678	UBE2F
209041_s_at	2.77376	0.0456645	NM_182688	UBE2G2
201523_x_at	3.10582	0.0176018	NM_003348	UBE2N
211575_s_at	2.73736	0.0177588	NM_000462	UBE3A
222989_s_at	3.21077	0.0290578	NM_053067	UBQLN1
212756_s_at	2.08102	0.00825198	NM_015255	UBR2
212007_at	2.18578	0.075192	NM_014607	UBXN4
1554291_at	4.4671	0.0118863	NM_001006947	UHRF1BP1L
213118_at	2.52926	0.108598	NM_015054	UHRF1BP1L
1554112_a_at	4.62355	0.0662858	NM_014683	ULK2
215154_at	2.45945	0.181467	NM_001142610	ULK2
229337_at	2.14312	0.129811	NM_001243759	USP2
213022_s_at	5.9429	0.00702395	NM_007124	UTRN
201556_s_at	3.14793	0.0986784	NM_014232	VAMP2
211760_s_at	2.77599	0.0237329	NM_001185127	VAMP4
204255_s_at	2.62572	0.0767743	NM_000376	VDR
211527_x_at	2.64159	0.0967633	NM_003376	VEGFA
212171_x_at	2.49852	0.0154086	NM_003376	VEGFA
204376_at	2.02477	0.136748	NM_001171904	VPRBP
212324_s_at	2.31318	0.0393733	NM_015378	VPS13D
222436_s_at	4.01532	0.0122559	NM_016079	VPS24
223021_x_at	2.51171	0.180541	NM_016485	VTA1
212264_s_at	2.18597	0.037123	NM_015045	WAPAL
203598_s_at	2.65423	0.0790034	NM_007187	WBP4
212602_at	2.44124	0.0144787	NM_014991	WDFY3
1557132_at	3.90406	0.102141	NM_181265	WDR17
222804_x_at	3.34611	0.0530919	NM_024345	WDR32
222763_s_at	2.70524	0.103166	NM_001006622	WDR33
216885_s_at	2.02841	0.0549867	NR_028104	WDR42A
209592_s_at	3.90902	0.0117969	NM_005828	WDR68
209053_s_at	2.67032	0.0439947	NM_133335	WHSC1
209052_s_at	2.34835	0.147859	NM_133335	WHSC1
1552737_s_at	3.67466	0.0178426	NM_007014	WWP2
212340_at	2.79619	0.00725177	NM_001195214	YIPF6
212341_at	2.0771	0.0274171	NM_001195214	YIPF6
216304_x_at	2.5653	0.00893152	NM_001253866	YME1L1
205835_s_at	3.95823	0.0290393	NM_022828	YTHDC2
1554469_at	6.26443	0.0434009	NM_014155	ZBTB44
213323_s_at	2.54359	0.013079	NM_017590	ZC3H7B
222730_s_at	3.43576	0.0446835	NM_016353	ZDHHC2
222493_s_at	2.64963	0.0290699	NM_021943	ZFAND3
217741_s_at	6.27583	0.0419268	NM_006007	ZFAND5
241700_at	3.22155	0.0784412	NM_024721	ZFHX4
235773_at	5.63867	0.00484461	NM_001010879	ZIK1
202049_s_at	2.42064	0.0156123	NM_005095	ZMYM4
1554158_at	14.3094	0.0412269	NM_212479	ZMYND11
210290_at	2.22823	0.00974477	NM_001032292	ZNF174
203248_at	2.64399	0.0768144	NM_006965	ZNF24
225382_at	6.32458	0.0326811	NM_001080485	ZNF275
1553216_at	2.58217	0.0356407	NM_007130	ZNF41
233992_x_at	2.22719	0.0846242	NM_181489	ZNF445
239250_at	2.03015	0.0622277	NR_033418	ZNF542
243294_at	2.08847	0.144719	NM_001005851	ZNF780B
221876_at	2.46716	0.0734979	NM_001195220	ZNF783
219086_at	2.06583	0.105059	NM_001267828	ZNF839
1564962_at	2.39058	0.19422	NM_007139	ZNF92
216013_at	5.79515	0.059016	NM_007157	ZXDA /// ZXDB
228612_at	4.20257	0.0039712	NR_038903
1561942_x_at	2.38306	0.00710826	NR_040023
224601_at	2.19658	0.0796693	NR_038111
229746_x_at	2.11574	0.0534671	NR_037879

## Sheet: Supplementary Table S5
				distal/proximal ratio
name	Gene Symbol	distal probes	proximal probe ID	siDsRed	siThoc5	siCFIm68
NM_001242956	41159	217721_at	213151_s_at	1	0.55	0.91
NM_003786	ABCC3	208161_s_at	209641_s_at	1	0.69	1.29
NM_004457	ACSL3	201661_s_at	201662_s_at	1	0.43	0.1
NM_145259	ACVR1C	1563182_at	1552519_at	1	0.59	0.29
NM_007038	ADAMTS5	219935_at	1558636_s_at	1	0.7	0.1
NM_007038	ADAMTS5	235368_at	1558636_s_at	1	0.93	0.14
NM_007038	ADAMTS5	229357_at	1558636_s_at	1	0.76	0.05
NM_018702	ADARB2	220648_at	237437_s_at	1	0.44	0.45
NM_018361	AGPAT5	232007_at	218096_at	1	0.36	0.22
NM_003659	AGPS	225114_at	205401_at	1	0.81	0.04
NM_003659	AGPS	225113_at	205401_at	1	0.48	0
NM_003659	AGPS	225108_at	205401_at	1	0.26	0.01
NM_001620	AHNAK	211986_at	235281_x_at	1	0.18	0.24
NM_144497	AKAP12	227529_s_at	210517_s_at	1	0.31	0.18
NM_144497	AKAP12	227530_at	210517_s_at	1	0.6	0.28
NM_004842	AKAP7	205771_s_at	211172_x_at	1	0.34	0.39
NM_001013620	ALG10B	242900_at	238475_at	1	0.83	0.59
NM_001013620	ALG10B	228941_at	238475_at	1	0.73	0.44
NM_130847	AMOTL1	225459_at	228840_at	1	0.38	0.1
NM_130847	AMOTL1	225450_at	228840_at	1	0.28	0.06
NM_054027	ANKH	223092_at	223094_s_at	1	0.9	0.16
NM_054027	ANKH	223093_at	223094_s_at	1	0.61	0.07
NM_054027	ANKH	220076_at	223094_s_at	1	0.44	0.16
NM_006305	ANP32A /// LOC100128146	201051_at	201043_s_at	1	0.76	0.16
NM_006305	ANP32A /// LOC100128146	201038_s_at	201043_s_at	1	0.52	0.06
NM_001136478	ANP32E	221505_at	208103_s_at	1	0.25	0.02
NM_001136129	APP	200602_at	214953_s_at	1	0.81	0.68
NM_004925	AQP3	39249_at	203747_at	1	0.63	0.49
NM_004925	AQP3	39248_at	203747_at	1	0.79	0.75
NM_014691	AQR	212583_at	212584_at	1	0.52	0.23
NM_001173	ARHGAP5	233849_s_at	1552627_a_at	1	0.51	0.06
NM_001173	ARHGAP5	217936_at	1552627_a_at	1	0.28	0.04
NM_001173	ARHGAP5	235635_at	1552627_a_at	1	0.42	0.36
NM_006628	ARPP19	221482_s_at	214553_s_at	1	0.94	0.74
NM_006628	ARPP19	221483_s_at	214553_s_at	1	0.24	0.08
NM_004318	ASPH	224996_at	205808_at	1	1.62	0.44
NM_004318	ASPH	225008_at	205808_at	1	1	0.02
NM_018036	ATG2B	226684_at	219164_s_at	1	0.32	0.37
NM_022488	ATG3	220237_at	221492_s_at	1	0.23	0.4
NM_004849	ATG5	202512_s_at	210639_s_at	1	0.29	0.04
NM_001682	ATP2B1	215716_s_at	209281_s_at	1	1.08	0.89
NM_001682	ATP2B1	212930_at	209281_s_at	1	0.45	0.12
NM_001684	ATP2B4	212135_s_at	205410_s_at	1	0.93	0.07
NM_001684	ATP2B4	212136_at	205410_s_at	1	0.82	0.06
NM_020452	ATP8B2	226771_at	216873_s_at	1	0.41	0.14
NM_194318	B3GALTL	227083_at	227100_at	1	0.28	0.34
NM_014739	BCLAF1	201083_s_at	214499_s_at	1	0.74	0.11
NM_014739	BCLAF1	201084_s_at	214499_s_at	1	0.47	0.02
NM_014739	BCLAF1	239897_at	214499_s_at	1	0.39	0.16
NM_020139	BDH2	235155_at	218285_s_at	1	0.44	0.04
NM_001204	BMPR2	231873_at	209920_at	1	0.78	0.35
NM_001204	BMPR2	225144_at	209920_at	1	0.4	0.07
NM_004459	BPTF	209271_at	232909_s_at	1	1.4	1.2
NM_004459	BPTF	230056_at	232909_s_at	1	0.47	0.03
NM_033656	BRWD1	214820_at	219280_at	1	0.91	0.18
NM_033656	BRWD1	231860_at	219280_at	1	0.51	0.32
NM_033656	BRWD1	1553227_s_at	219280_at	1	0.49	0.22
NM_197974	BTN3A3	38241_at	204821_at	1	0.92	1.16
NM_153256	C10orf47	230051_at	229801_at	1	0.57	0.07
NM_001098625	C14orf100	223547_at	223215_s_at	1	0.52	0.09
NM_001252507	C14orf132	218820_at	231859_at	1	0.28	0.15
NM_001008393	C4orf46	238015_at	235088_at	1	0.36	0.41
NM_001142474	C5orf13	201310_s_at	201309_x_at	1	0.94	0.39
NM_007085	C7orf28A /// C7orf28B	208782_at	208310_s_at	1	0.46	0.23
NM_007220	CA5B	214082_at	207129_at	1	0.55	0.12
NM_001172895	CAV1	212097_at	203065_s_at	1	0.84	0.47
NM_133459	CCBE1	242324_x_at	243805_at	1	0.36	0.16
NM_001159588	CD109	239719_at	229900_at	1	0.62	0.34
NM_001159588	CD109	226545_at	229900_at	1	0.32	0.12
NM_001001548	CD36	228766_at	209555_s_at	1	0.29	0.03
NM_001001390	CD44	212014_x_at	210916_s_at	1	1.21	1.03
NM_001001390	CD44	204490_s_at	210916_s_at	1	1.06	1.04
NM_001001390	CD44	204489_s_at	210916_s_at	1	1.41	0.64
NM_001001390	CD44	212063_at	210916_s_at	1	0.48	0.03
NM_033313	CDC14A	210742_at	210743_s_at	1	0.5	0.55
NM_004196	CDKL1	235512_at	207766_at	1	0.99	1.12
NM_078626	CDKN2C	204159_at	211792_s_at	1	0.9	1.1
NM_021914	CFL2	224663_s_at	233496_s_at	1	0.95	0.81
NM_021914	CFL2	224352_s_at	233496_s_at	1	0.62	0.12
NM_001267843	CLOCK	225856_at	204980_at	1	0.73	0.45
NM_001267843	CLOCK	227531_at	204980_at	1	0.62	0.27
NM_022111	CLSPN	242150_at	1553120_at	1	0.66	0.63
NM_022111	CLSPN	243840_at	1553120_at	1	1.03	0.22
NM_001831	CLU	222043_at	208792_s_at	1	0.54	0.8
NM_004370	COL12A1	231879_at	231766_s_at	1	0.28	0.1
NM_004370	COL12A1	225664_at	231766_s_at	1	0.32	0.12
NM_000090	COL3A1	215076_s_at	215077_at	1	0.59	0.18
NM_000090	COL3A1	211161_s_at	215077_at	1	0.33	0.07
NM_000092	COL4A4	229779_at	214602_at	1	0.94	3.15
NM_000093	COL5A1	203325_s_at	203326_x_at	1	1.33	0.15
NM_000093	COL5A1	212489_at	203326_x_at	1	0.65	0.06
NM_000093	COL5A1	212488_at	203326_x_at	1	0.39	0.06
NM_016094	COMMD2	226910_at	223491_at	1	0.59	0.02
NM_134442	CREB1	204312_x_at	214513_s_at	1	0.8	0.89
NM_134442	CREB1	204313_s_at	214513_s_at	1	0.76	0.35
NM_134442	CREB1	204314_s_at	214513_s_at	1	0.67	0.17
NM_134442	CREB1	237289_at	214513_s_at	1	0.78	0.06
NM_134442	CREB1	225565_at	214513_s_at	1	0.48	0.08
NM_134442	CREB1	225572_at	214513_s_at	1	0.35	0.04
NM_003591	CUL2	203078_at	203079_s_at	1	0.46	0.01
NM_016463	CXXC5	233955_x_at	222996_s_at	1	0.97	1.17
NM_016463	CXXC5	224516_s_at	222996_s_at	1	0.89	0.83
NM_001042412	CYLD	213295_at	221905_at	1	0.4	1.03
NM_001042412	CYLD	39582_at	221905_at	1	0.29	0.99
NM_001918	DBT	205371_s_at	205369_x_at	1	1.14	0.2
NM_001918	DBT	205370_x_at	205369_x_at	1	1.1	0.14
NM_001918	DBT	244687_at	205369_x_at	1	0.68	0.13
NM_001918	DBT	231919_at	205369_x_at	1	0.41	0.07
NM_133504	DCN	201893_x_at	211896_s_at	1	0.85	0.81
NM_133504	DCN	211813_x_at	211896_s_at	1	0.95	0.74
NM_133504	DCN	201894_s_at	211896_s_at	1	2.37	0.14
NM_133504	DCN	209335_at	211896_s_at	1	1.21	0.43
NM_001242377	DCP2	212919_at	238779_at	1	1.19	0.54
NM_001242377	DCP2	235258_at	238779_at	1	4	0.96
NM_001114120	DEPDC1	222958_s_at	232278_s_at	1	0.78	0.8
NM_001114120	DEPDC1	235545_at	232278_s_at	1	0.55	0.06
NM_001242503	DIO2	211215_x_at	210819_x_at	1	1	1
NM_001242503	DIO2	203699_s_at	210819_x_at	1	1.2	0.85
NM_001242503	DIO2	203700_s_at	210819_x_at	1	0.45	0.65
NM_015881	DKK3	214247_s_at	202196_s_at	1	2.78	0.61
NM_013238	DNAJC15	227808_at	218435_at	1	0.57	0.11
NM_181787	DPY19L4	226721_at	213391_at	1	0.21	0.28
NM_001941	DSC3	206032_at	206033_s_at	1	1	0.75
NM_032160	DSEL	232825_s_at	244852_at	1	1.5	0.93
NM_032160	DSEL	232235_at	244852_at	1	0.61	0.34
NM_013302	EEF2K	225546_at	225545_at	1	0.69	0.56
NM_001039349	EFEMP1	201843_s_at	201842_s_at	1	0.45	0.16
NM_024329	EFHD2	217992_s_at	224843_at	1	1.64	0.61
NM_001008493	ENAH	222433_at	217820_s_at	1	0.83	0.43
NM_001008493	ENAH	222434_at	217820_s_at	1	0.75	1.65
NM_001008493	ENAH	228310_at	217820_s_at	1	0.77	1.99
NM_020189	ENY2	226775_at	218482_at	1	0.33	0.04
NM_020189	ENY2	226776_at	218482_at	1	0.29	0.05
NM_022140	EPB41L4A	228256_s_at	220120_s_at	1	0.43	0.1
NM_031308	EPPK1	232164_s_at	208156_x_at	1	0.71	0.52
NM_031308	EPPK1	232165_at	208156_x_at	1	0.77	0.46
NM_019891	ERO1LB	231944_at	220012_at	1	0.2	0.04
NM_001143820	ETS1	1555355_a_at	214447_at	1	0.22	0.43
NM_001143820	ETS1	224833_at	214447_at	1	0.15	0.08
NM_006544	EXOC5	222726_s_at	218748_s_at	1	1.2	0.14
NM_006544	EXOC5	225084_at	218748_s_at	1	1.02	0.15
NM_006544	EXOC5	228418_at	218748_s_at	1	0.5	0.06
NM_001256566	F2RL2	230147_at	206795_at	1	1.03	0.34
NM_024293	FAM134A	221984_s_at	218037_at	1	1.04	1
NM_024293	FAM134A	221983_at	218037_at	1	0.7	0.79
NM_024293	FAM134A	222129_at	218037_at	1	0.37	0.19
NM_022068	FAM38B	222908_at	219602_s_at	1	0.94	1.18
NM_016623	FAM49B	228987_at	217916_s_at	1	0.38	0.15
NM_006486	FBLN1	202994_s_at	202995_s_at	1	0.96	1.24
NM_000138	FBN1	235318_at	202766_s_at	1	0.57	0.1
NM_002006	FGF2	204422_s_at	204421_s_at	1	0.44	0.67
NR_021490	FLJ42709	1556696_a_at	1556695_s_at	1	2.59	0.2
NM_153048	FYN	210105_s_at	216033_s_at	1	1.61	0.41
NM_153048	FYN	212486_s_at	216033_s_at	1	0.6	0.05
NM_005754	G3BP1	244396_at	201514_s_at	1	0.48	0.26
NM_002053	GBP1	231577_s_at	202269_x_at	1	1.18	0.82
NM_002053	GBP1	202270_at	202269_x_at	1	0.81	1.45
NM_004124	GMFB	202544_at	202543_s_at	1	0.33	0.14
NM_020399	GOPC	227214_at	227215_at	1	1.28	12.45
NM_020399	GOPC	225023_at	227215_at	1	0.9	0.53
NM_020399	GOPC	225022_at	227215_at	1	0.54	0.1
NM_004871	GOSR1	213021_at	204630_s_at	1	0.76	0.09
NM_004871	GOSR1	213020_at	204630_s_at	1	0.39	0.12
NM_001505	GPER	210640_s_at	211829_s_at	1	0.39	0.82
NM_001002292	GPR177	228949_at	228950_s_at	1	0.6	0.65
NM_180989	GPR180	1556021_at	231871_at	1	0.86	2.03
NM_180989	GPR180	1566257_at	231871_at	1	0.86	1.97
NM_024751	GSTCD	235387_at	1554518_at	1	0.75	0.65
NR_002196	H19	224646_x_at	224997_x_at	1	0.92	0.32
NM_138635	H2AFV	212205_at	212206_s_at	1	0.87	0.58
NM_138610	H2AFY	207168_s_at	214501_s_at	1	1.04	1
NM_001270890	HAUS6	222685_at	218602_s_at	1	0.3	0.11
NM_014877	HELZ	225910_at	203674_at	1	0.31	0.21
NM_003543	HIST1H4H	208181_s_at	208180_at	1	0.71	0.83
NM_006895	HNMT	204111_at	204112_s_at	1	0.5	0.63
NM_006895	HNMT	228772_at	204112_s_at	1	0.41	0.05
NM_012207	HNRNPH3	207127_s_at	210110_x_at	1	0.92	0.95
NM_012207	HNRNPH3	210588_x_at	210110_x_at	1	0.76	0.81
NM_012207	HNRNPH3	208990_s_at	210110_x_at	1	0.27	0.03
NM_001079559	HNRNPUL2	225405_at	222264_at	1	0.54	0.24
NM_001207000	HNRPDL	212454_x_at	201993_x_at	1	0.93	0.85
NM_001207000	HNRPDL	209068_at	201993_x_at	1	0.48	0.03
NM_001207000	HNRPDL	1554678_s_at	201993_x_at	1	0.96	0.85
NM_015888	HOOK1	225792_at	219976_at	1	0.57	0.08
NM_022347	IFRG15	214801_at	231719_at	1	0.85	1.14
NM_022347	IFRG15	230241_at	231719_at	1	0.48	0.61
NM_020800	IFT80	1558956_s_at	226098_at	1	0.9	0.77
NM_006390	IPO8	225528_at	205701_at	1	0.5	0.1
NM_018085	IPO9	244703_x_at	217885_at	1	0.6	0.21
NM_018085	IPO9	242561_at	217885_at	1	0.87	0.48
NM_018085	IPO9	213785_at	217885_at	1	1.19	0.4
NM_178229	IQGAP3	1569061_at	229538_s_at	1	0.6	1.41
NM_004136	IREB2	225892_at	214666_x_at	1	0.64	0.47
NM_005544	IRS1	242979_at	204686_at	1	0.43	0.47
NM_032876	JUB	225806_at	1553764_a_at	1	0.91	0.99
NM_032876	JUB	225807_at	1553764_a_at	1	0.91	1.18
NM_138444	KCTD12	212188_at	212192_at	1	0.91	0.52
NM_014615	KIAA0182	212056_at	212057_at	1	0.35	0.06
NM_020696	KIAA1143	226816_s_at	227493_s_at	1	0.42	0.02
NM_017644	KLHL24	221985_at	221986_s_at	1	1.01	0.94
NM_017644	KLHL24	242088_at	221986_s_at	1	0.88	0.02
NM_017644	KLHL24	226158_at	221986_s_at	1	0.27	0.02
NM_002267	KPNA3	221502_at	221503_s_at	1	0.91	0.08
NM_006055	LANCL1	202020_s_at	202019_s_at	1	0.38	0.16
NM_001198689	LEPR	209894_at	211355_x_at	1	0.58	0.05
NM_015344	LEPROTL1	202594_at	202595_s_at	1	0.42	0.01
NM_001127671	LIFR	227771_at	205876_at	1	0.55	1.83
NM_001127671	LIFR	225571_at	205876_at	1	0.19	1.89
NM_001127671	LIFR	225575_at	205876_at	1	0.19	1.84
NM_022458	LMBR1	222505_at	224410_s_at	1	1.27	0.71
NM_022458	LMBR1	222506_at	224410_s_at	1	0.91	0.21
NM_022458	LMBR1	224036_s_at	224410_s_at	1	0.72	0.21
NM_001135575	LOC221710	1564651_at	235707_at	1	1.27	1.36
NM_001135575	LOC221710	227124_at	235707_at	1	0.43	0.03
NM_017839	LPCAT2	227889_at	222833_at	1	0.3	10.24
NM_013437	LRP12	220253_s_at	220254_at	1	1.03	1.32
NM_013437	LRP12	219631_at	220254_at	1	0.88	0.14
NM_005909	MAP1B	226084_at	214577_at	1	0.66	0.14
NM_005909	MAP1B	212233_at	214577_at	1	0.59	0.13
NM_002758	MAP2K6	205699_at	205698_s_at	1	0.58	1.24
NM_024117	MAPKAP1	222426_at	217808_s_at	1	0.34	0.16
NM_002356	MARCKS	201669_s_at	201670_s_at	1	0.88	1.04
NM_002356	MARCKS	225897_at	201670_s_at	1	0.31	0.02
NM_001170704	MBNL3	229498_at	219814_at	1	1.08	0.01
NM_001170704	MBNL3	230113_at	219814_at	1	0.34	0.07
NM_006500	MCAM	210869_s_at	211042_x_at	1	0.54	0.6
NM_006500	MCAM	209087_x_at	211042_x_at	1	0.55	0.6
NM_006500	MCAM	211340_s_at	211042_x_at	1	0.55	0.68
NM_199072	MDFIC	211675_s_at	217599_s_at	1	0.9	0.04
NM_016025	METTL9	222447_at	217868_s_at	1	0.34	0.04
NM_002408	MGAT2	203102_s_at	211061_s_at	1	0.91	0.18
NM_020774	MIB1	224725_at	224726_at	1	1.44	1.3
NM_020774	MIB1	224720_at	224726_at	1	0.57	0.6
NM_020774	MIB1	224722_at	224726_at	1	0.36	0.59
NM_013255	MKLN1	242984_at	204423_at	1	0.97	0.1
NM_013255	MKLN1	235067_at	204423_at	1	0.56	0.19
NM_013255	MKLN1	244171_at	204423_at	1	0.33	0.36
NM_013255	MKLN1	225526_at	204423_at	1	0.4	0.08
NM_024761	MOBKL2B	226844_at	219265_at	1	0.42	0.2
NM_024761	MOBKL2B	229568_at	219265_at	1	0.43	0.12
NM_022474	MPP5	226092_at	219321_at	1	0.53	0.2
NM_173496	MPP7	238451_at	1564308_a_at	1	0.84	0.16
NM_173496	MPP7	238778_at	1564308_a_at	1	0.63	0.17
NM_006039	MRC2	37408_at	209280_at	1	0.47	0.34
NM_201278	MTMR2	203211_s_at	214649_s_at	1	0.78	0.38
NM_201278	MTMR2	203212_s_at	214649_s_at	1	0.45	0.24
NM_182493	MYLK3	238834_at	1562411_at	1	0.69	0.12
NM_182493	MYLK3	217623_at	1562411_at	1	0.54	0.03
NM_015025	MYT1L	210016_at	1554633_a_at	1	0.46	0.53
NM_018177	N4BP2	228242_at	231996_at	1	0.9	1.45
NM_001195193	NASP	201969_at	201970_s_at	1	0.31	0.09
NM_025146	NAT13	239138_at	217745_s_at	1	0.49	1.2
NM_001161407	NDFIP2	224801_at	224802_at	1	0.7	1.22
NM_006393	NEBL	203962_s_at	207279_s_at	1	0.78	0.11
NM_006393	NEBL	203961_at	207279_s_at	1	1.1	0.16
NM_173808	NEGR1	243357_at	1553194_at	1	0.57	0.12
NM_173808	NEGR1	229461_x_at	1553194_at	1	0.29	0.1
NM_021079	NMT1	201158_at	201159_s_at	1	0.51	0.86
NM_001204376	NPR3	219789_at	219790_s_at	1	1.24	0.46
NM_001204376	NPR3	219054_at	219790_s_at	1	0.39	0.06
NM_001204261	NR3C1	201865_x_at	211671_s_at	1	1.1	1.11
NM_001204261	NR3C1	201866_s_at	211671_s_at	1	1.45	1.93
NM_001204261	NR3C1	216321_s_at	211671_s_at	1	0.9	0.49
NM_022731	NUCKS1	222424_s_at	229353_s_at	1	1.02	1.47
NM_022731	NUCKS1	217802_s_at	229353_s_at	1	1.04	0.58
NM_022731	NUCKS1	224582_s_at	229353_s_at	1	0.48	0.09
NM_022731	NUCKS1	224581_s_at	229353_s_at	1	0.53	0.09
NM_020841	OSBPL8	212585_at	212582_at	1	0.76	0.41
NM_000430	PAFAH1B1	211547_s_at	200815_s_at	1	0.49	0.06
NM_000430	PAFAH1B1	200813_s_at	200815_s_at	1	0.39	0.05
NM_000430	PAFAH1B1	200816_s_at	200815_s_at	1	0.17	0.01
NM_006451	PAIP1	213754_s_at	210283_x_at	1	0.91	0.95
NM_006451	PAIP1	209063_x_at	210283_x_at	1	0.91	0.94
NM_006451	PAIP1	209064_x_at	210283_x_at	1	0.39	0.02
NM_006451	PAIP1	208051_s_at	210283_x_at	1	0.44	0.01
NM_173462	PAPLN	226435_at	233896_s_at	1	0.19	0.4
NM_001252007	PAPOLA	209388_at	222035_s_at	1	0.87	1.13
NM_001252007	PAPOLA	228569_at	222035_s_at	1	0.87	0.2
NM_022894	PAPOLG	222839_s_at	224427_s_at	1	0.95	0.4
NM_022894	PAPOLG	222273_at	224427_s_at	1	0.33	0.14
NM_001178055	PARP8	244008_at	219033_at	1	0.4	0.04
NM_018313	PBRM1	223400_s_at	224152_s_at	1	0.35	0.11
NM_018313	PBRM1	223238_s_at	224152_s_at	1	0.4	0.12
NM_018313	PBRM1	220355_s_at	224152_s_at	1	0.5	0.14
NM_032457	PCDH7	228640_at	210273_at	1	0.31	0.27
NM_006315	PCGF3	212753_at	204564_at	1	0.29	0.12
NM_052937	PCMTD1	226119_at	235507_at	1	0.46	0.03
NM_013374	PDCD6IP	222394_at	217746_s_at	1	0.42	0.05
NM_015032	PDS5B	204742_s_at	207956_x_at	1	0.45	0.01
NM_001199917	PGM3	221788_at	210041_s_at	1	0.44	0.32
NM_006320	PGRMC2	213227_at	201701_s_at	1	0.36	0.05
NM_145167	PIGM	235168_at	223470_at	1	0.68	0.2
NM_145167	PIGM	236622_at	223470_at	1	0.5	0.2
NM_001010853	PM20D2	225421_at	225431_x_at	1	0.87	0.78
NM_177952	PPM1A	235344_at	203966_s_at	1	0.84	0.34
NM_177952	PPM1A	227728_at	203966_s_at	1	0.53	0.07
NM_206876	PPP1CB	201408_at	201409_s_at	1	0.45	0.69
NM_006241	PPP1R2	202165_at	202166_s_at	1	0.7	0.13
NM_001123369	PPP6C	203529_at	206174_s_at	1	1.04	0.97
NM_001123369	PPP6C	225426_at	206174_s_at	1	0.39	0.01
NM_001123369	PPP6C	225429_at	206174_s_at	1	0.39	0.02
NM_002731	PRKACB	202741_at	202742_s_at	1	0.45	0.24
NM_002738	PRKCB	207957_s_at	209685_s_at	1	0.16	1.04
NM_001165978	PROM2	1552797_s_at	1562378_s_at	1	0.33	0.37
NM_024081	PRRG4	238513_at	207291_at	1	0.61	0.24
NM_007173	PRSS23	226279_at	202458_at	1	0.54	0.17
NM_000264	PTCH1	209816_at	209815_at	1	0.73	4.41
NM_001261838	PTER	222798_at	218967_s_at	1	0.72	0.93
NM_020673	RAB22A	218360_at	1555311_at	1	1.97	2.63
NM_020673	RAB22A	213405_at	1555311_at	1	0.54	0.19
NM_001205262	RAD54B	235846_at	220549_at	1	0.38	0.09
NM_006267	RANBP2	201712_s_at	201713_s_at	1	0.61	0.05
NM_006267	RANBP2	226922_at	201713_s_at	1	0.42	0.02
NM_021183	RAP2C	218668_s_at	218669_at	1	1.01	0.66
NM_002888	RARRES1	206391_at	206392_s_at	1	0.92	0.13
NM_001177711	RBMS3	235570_at	238447_at	1	0.54	0.53
NM_005669	REEP5	208873_s_at	208872_s_at	1	0.22	0.01
NM_016422	RNF141	226106_at	219104_at	1	0.33	0.01
NM_001244896	ROD1	214698_at	207223_s_at	1	0.52	0.08
NM_001244896	ROD1	214697_s_at	207223_s_at	1	0.52	0.1
NM_001244896	ROD1	224618_at	207223_s_at	1	0.51	0.04
NM_001244897	ROD1	224617_at	224618_at	1	0.41	0.36
NM_000983	RPL22	221775_x_at	208768_x_at	1	1.03	1.03
NM_000983	RPL22	220960_x_at	208768_x_at	1	1	1.1
NM_000983	RPL22	221726_at	208768_x_at	1	0.45	0.01
NM_018170	RPRD1A	222558_at	218209_s_at	1	0.37	0.25
NM_018170	RPRD1A	222559_s_at	218209_s_at	1	0.47	0.38
NM_018170	RPRD1A	225953_at	218209_s_at	1	0.42	0.38
NM_004586	RPS6KA3	226335_at	203843_at	1	0.23	0.16
NM_003161	RPS6KB1	204171_at	211578_s_at	1	1.01	1.5
NM_003161	RPS6KB1	226660_at	211578_s_at	1	0.39	0.15
NM_016052	RRP15	214764_at	219037_at	1	0.43	0.08
NM_005619	RTN2	34408_at	204217_s_at	1	0.85	0.61
NM_001040451	RUFY1	233380_s_at	233381_at	1	0.62	0.53
NM_001040451	RUFY1	218243_at	233381_at	1	0.63	0.51
NM_005226	S1PR3	228176_at	231741_at	1	1.55	0.25
NM_001193307	SAMD9	228531_at	219691_at	1	0.53	0.87
NM_182826	SCARA3	223843_at	223842_s_at	1	0.96	0.58
NM_006920	SCN1A	210383_at	1555246_a_at	1	0.3	0.24
NM_021982	SEC24A	212900_at	212902_at	1	0.24	0.03
NM_007214	SEC63	201915_at	201916_s_at	1	0.76	0.49
NM_007214	SEC63	229969_at	201916_s_at	1	0.47	0.11
NM_003966	SEMA5A	229427_at	205405_at	1	1.22	1.26
NM_003966	SEMA5A	213169_at	205405_at	1	0.64	0.83
NM_012247	SEPHS1	208939_at	208941_s_at	1	0.55	0.03
NM_012247	SEPHS1	208940_at	208941_s_at	1	0.32	0.02
NM_001018068	SERBP1	210466_s_at	209669_s_at	1	0.97	1.04
NM_001018068	SERBP1	210076_x_at	209669_s_at	1	0.96	0.8
NM_001018068	SERBP1	217725_x_at	209669_s_at	1	0.88	0.16
NM_001018068	SERBP1	217724_at	209669_s_at	1	1.01	0.06
NM_001018068	SERBP1	228129_at	209669_s_at	1	0.61	0.25
NM_001018068	SERBP1	227369_at	209669_s_at	1	0.53	0.03
NM_014445	SERP1	200970_s_at	200971_s_at	1	0.72	0.02
NM_014445	SERP1	200969_at	200971_s_at	1	0.61	0
NM_015559	SETBP1	227478_at	205933_at	1	0.59	0.6
NM_001270492	SFRS12	238781_at	212721_at	1	0.39	3.41
NM_001270492	SFRS12	235611_at	212721_at	1	0.7	4.25
NM_019072	SGTB	228745_at	232084_at	1	0.19	0.03
NM_031892	SH3KBP1	223082_at	1554168_a_at	1	0.99	1.02
NM_031892	SH3KBP1	235692_at	1554168_a_at	1	0.26	0.06
NM_014631	SH3PXD2A	213252_at	207661_s_at	1	0.7	1.01
NM_014631	SH3PXD2A	224817_at	207661_s_at	1	0.44	0.5
NM_001145357	SIN3A	238005_s_at	225135_at	1	0.69	0.13
NM_001270623	SLC16A7	241866_at	210807_s_at	1	1.24	0.8
NM_001270623	SLC16A7	241925_x_at	210807_s_at	1	0.7	0.2
NM_001270623	SLC16A7	230003_at	210807_s_at	1	0.53	0.18
NM_001270623	SLC16A7	207057_at	210807_s_at	1	1.01	0.84
NM_001252652	SLC1A2	225491_at	208389_s_at	1	0.36	0.01
NM_001258379	SLC4A7	210286_s_at	207604_s_at	1	1.88	0.6
NM_001258379	SLC4A7	209884_s_at	207604_s_at	1	0.4	0.09
NM_006933	SLC5A3	213164_at	1553313_s_at	1	1.15	0.13
NM_006933	SLC5A3	213167_s_at	1553313_s_at	1	0.85	0.07
NM_006933	SLC5A3	212944_at	1553313_s_at	1	0.87	0.02
NM_013272	SLCO3A1	229776_at	219229_at	1	1.25	0.61
NM_013272	SLCO3A1	227367_at	219229_at	1	0.78	0.19
NM_032229	SLITRK6	232176_at	232481_s_at	1	0.92	0.72
NM_032229	SLITRK6	235976_at	232481_s_at	1	0.81	0.39
NM_001127217	SMAD9	227719_at	206320_s_at	1	0.68	0.14
NM_001142286	SMC6	236535_at	218781_at	1	0.38	0.01
NM_018225	SMU1	222618_at	218393_s_at	1	0.79	0.12
NM_018225	SMU1	233946_at	218393_s_at	1	0.4	0.13
NM_001146055	SNCA	204466_s_at	211546_x_at	1	0.98	0.85
NM_001146055	SNCA	204467_s_at	211546_x_at	1	0.66	0.09
NM_001146055	SNCA	236081_at	211546_x_at	1	0.75	0.03
NM_006750	SNTB2	238925_at	205315_s_at	1	1.25	0.54
NM_006750	SNTB2	227312_at	205315_s_at	1	0.54	0.14
NM_006750	SNTB2	226685_at	205315_s_at	1	0.66	0.18
NM_015132	SNX13	1553148_a_at	213292_s_at	1	0.41	0.24
NM_015132	SNX13	227031_at	213292_s_at	1	0.3	0.06
NM_001142296	SPG20	236600_at	212526_at	1	0.29	0.03
NM_024592	SRD5A3	218800_at	222750_s_at	1	0.38	0.55
NM_024592	SRD5A3	243444_at	222750_s_at	1	0.5	0.16
NM_003130	SRI	208920_at	208921_s_at	1	0.49	0.08
NM_004226	STK17B	217503_at	205214_at	1	0.66	0.06
NM_004226	STK17B	226525_at	205214_at	1	0.32	0.02
NM_003162	STRN	236388_at	205520_at	1	0.4	0.16
NM_003162	STRN	230734_x_at	205520_at	1	0.51	0.09
NM_003162	STRN	227422_at	205520_at	1	0.28	0.04
NM_003162	STRN	215287_at	205520_at	1	0.28	0.19
NM_003162	STRN	244354_at	205520_at	1	0.39	0.2
NM_003162	STRN	242989_at	205520_at	1	0.19	0.09
NM_003162	STRN	236980_at	205520_at	1	0.3	0.13
NM_006713	SUB1	224586_x_at	214512_s_at	1	0.93	0.9
NM_006713	SUB1	212857_x_at	214512_s_at	1	0.91	0.87
NM_006713	SUB1	224587_at	214512_s_at	1	0.52	0.01
NM_006713	SUB1	221727_at	214512_s_at	1	0.31	0.01
NM_138780	SYTL5	242093_at	1553033_at	1	1.12	1.05
NM_003186	TAGLN	205547_s_at	1555724_s_at	1	1.49	1.55
NM_000544	TAP2	225973_at	204769_s_at	1	0.48	0.06
NM_001243232	TCF4	203753_at	222146_s_at	1	0.14	0.43
NM_001243232	TCF4	212382_at	222146_s_at	1	0.5	0.59
NM_001243232	TCF4	212386_at	222146_s_at	1	0.63	0.61
NM_213648	TCF7	205255_x_at	205254_x_at	1	0.56	0.92
NM_003246	THBS1	201110_s_at	201109_s_at	1	0.83	0.41
NM_022173	TIA1	201447_at	201450_s_at	1	0.66	0.18
NM_022173	TIA1	201448_at	201450_s_at	1	0.63	0.09
NM_022173	TIA1	201449_at	201450_s_at	1	0.46	0.39
NM_003255	TIMP2	224560_at	203167_at	1	0.41	0.08
NM_003255	TIMP2	231579_s_at	203167_at	1	0.43	0.09
NM_001112707	TLK2	228627_at	212997_s_at	1	0.42	0.65
NM_016551	TM7SF3	217974_at	222477_s_at	1	0.71	0.05
NM_016551	TM7SF3	226478_at	222477_s_at	1	0.58	0.02
NM_006827	TMED10	212352_s_at	200929_at	1	0.06	0.13
NM_018247	TMEM30A	217743_s_at	232591_s_at	1	0.19	0.03
NM_018247	TMEM30A	222391_at	232591_s_at	1	0.13	0.01
NM_001146273	TMEM64	225974_at	242338_at	1	0.54	0.08
NM_001146273	TMEM64	225972_at	242338_at	1	0.79	0.07
NM_153704	TMEM67	232023_at	1563646_a_at	1	0.35	0.19
NR_033334	TMEM70	219448_at	219449_s_at	1	0.2	0.02
NM_001193451	TMTC1	226931_at	224397_s_at	1	0.27	0.18
NM_001193451	TMTC1	226322_at	224397_s_at	1	0.2	0.08
NM_022648	TNS1	221748_s_at	218863_s_at	1	0.25	0.18
NM_000366	TPM1	206116_s_at	206117_at	1	0.32	0.52
NM_003292	TPR	228709_at	201731_s_at	1	0.47	0.14
NM_052811	TRIM13	230192_at	203659_s_at	1	0.43	0.09
NM_198924	TRIM73 /// TRIM74	1554182_at	1554183_s_at	1	0.25	0.71
NM_139169	TRUB1	226339_at	235447_at	1	0.27	0.07
NM_183422	TSC22D1	239123_at	215111_s_at	1	0.3	0.02
NM_001193421	TSHZ2	243940_at	235815_at	1	0.23	0.24
NM_001193421	TSHZ2	235616_at	235815_at	1	0.37	0.32
NM_001193421	TSHZ2	238577_s_at	235815_at	1	0.27	0.52
NM_032873	UBASH3B	228353_x_at	228359_at	1	0.63	0.15
NM_032873	UBASH3B	238587_at	228359_at	1	0.63	0.13
NM_032873	UBASH3B	238462_at	228359_at	1	0.27	0.01
NM_003345	UBE2I	208760_at	213535_s_at	1	0.45	0.07
NM_003347	UBE2L3	200676_s_at	200683_s_at	1	1.93	0.63
NM_017811	UBE2R2	226954_at	223014_at	1	0.55	0.33
NM_003940	USP13	227788_at	205356_at	1	0.76	0.33
NM_003940	USP13	226902_at	205356_at	1	0.4	0.13
NR_036633	VAPB	202549_at	202550_s_at	1	0.37	0.1
NR_036633	VAPB	225923_at	202550_s_at	1	0.33	0.14
NM_016206	VGLL3	220327_at	227399_at	1	0.79	1.02
NM_016485	VTA1	223022_s_at	224437_s_at	1	0.91	0.26
NM_020830	WDFY1	224800_at	233559_s_at	1	0.48	0.37
NM_024345	WDR32	226511_at	219001_s_at	1	0.58	0.47
NM_024345	WDR32	230679_at	219001_s_at	1	0.49	0.3
NM_020779	WDR35	226889_at	226890_at	1	0.27	0.04
NM_139281	WDR36	226180_at	238677_at	1	0.43	0.01
NM_001077269	WIPF1	202663_at	202665_s_at	1	0.68	0.18
NM_001077269	WIPF1	202664_at	202665_s_at	1	0.64	0.05
NM_001256105	WNT5A	213425_at	205990_s_at	1	0.39	0.39
NM_001195044	YAP1	224894_at	213342_at	1	0.15	0.01
NM_001195044	YAP1	224895_at	213342_at	1	0.18	0.02
NM_001164313	ZBTB24	1554036_at	1554037_a_at	1	0.4	0.44
NM_014155	ZBTB44	226148_at	1554470_s_at	1	0.78	0.51
NM_014155	ZBTB44	225845_at	1554470_s_at	1	0.59	0.19
NM_153251	ZDHHC20	225365_at	243786_at	1	0.19	0.02
NM_014795	ZEB2	228333_at	203603_s_at	1	0.3	0.86
NM_001178095	ZFX	217176_s_at	207920_x_at	1	1.59	0.13
NM_001178095	ZFX	214678_x_at	207920_x_at	1	1.49	0.08
NM_001178095	ZFX	229022_at	207920_x_at	1	0.66	0.03
NM_001171163	ZMYM3	1554171_at	1554172_a_at	1	0.86	0.49
NM_021964	ZNF148	203318_s_at	203319_s_at	1	1.04	1.18
NM_021964	ZNF148	228545_at	203319_s_at	1	0.72	0.58
NM_021964	ZNF148	238711_s_at	203319_s_at	1	0.61	0.31
NM_021964	ZNF148	235166_at	203319_s_at	1	0.75	0.94
NM_021964	ZNF148	239024_at	203319_s_at	1	0.44	0.34
NR_026777	ZNF37B	242208_at	215358_x_at	1	0.32	0.47
NM_018181	ZNF532	225021_at	220617_s_at	1	0.65	0.07
NM_025040	ZNF614	227045_at	220721_at	1	0.48	0.15
